# Supplementary material for: Molecular pathogenesis of rhegmatogenous retinal detachment
Source: Sci Rep. 2021 Jan 13;11:966. doi: 10.1038/s41598-020-80005-w (PMC7806834; doi:10.1038/s41598-020-80005-w)
Supplement: Supplementary file 1 — Supplementary Tables. [file 41598_2020_80005_MOESM1_ESM.xlsx]

## Sheet: Title page
Supplementary Information
Molecular pathogenesis of rhegmatogenous retinal detachment
Tiina Öhman1, Lisa Gawriyski1, Sini Miettinen1, Markku Varjosalo1,3,*, Sirpa Loukovaara2, *
1Institute of Biotechnology and Helsinki Institute of Life Science, University of Helsinki, Viikinkaari 1, P.O. Box 65, FI-00014 Helsinki, Finland
2University of Helsinki and Unit of Vitreoretinal Surgery, Department of Ophthalmology, University of Helsinki and Helsinki University Hospital, Haartmaninkatu 4 C, FI-00290 Helsinki, Finland
3 These authors contributed equally as senior authors.
*Corresponding author: Markku Varjosalo, PhD, Institute of Biotechnology and Helsinki Institute of Life Science, University of Helsinki. E-mail: markku.varjosalo@helsinki.fi

## Sheet: Table S1
Supplementary Table 1: All 1,177 identified vitreous protein.
Entry	Entry name	Gene names	Protein names
P61604	CH10_HUMAN	HSPE1	10 kDa heat shock protein, mitochondrial
P31946	1433B_HUMAN	YWHAB	14-3-3 protein beta/alpha
P62258	1433E_HUMAN	YWHAE	14-3-3 protein epsilon
Q04917	1433F_HUMAN	YWHAH YWHA1	14-3-3 protein eta
P61981	1433G_HUMAN	YWHAG	14-3-3 protein gamma
P27348	1433T_HUMAN	YWHAQ	14-3-3 protein theta
P63104	1433Z_HUMAN	YWHAZ	14-3-3 protein zeta/delta
Q99460	PSMD1_HUMAN	PSMD1	26S proteasome non-ATPase regulatory subunit 1
O00231	PSD11_HUMAN	PSMD11	26S proteasome non-ATPase regulatory subunit 11
O00232	PSD12_HUMAN	PSMD12	26S proteasome non-ATPase regulatory subunit 12
Q9UNM6	PSD13_HUMAN	PSMD13	26S proteasome non-ATPase regulatory subunit 13
Q15008	PSMD6_HUMAN	PSMD6 KIAA0107 PFAAP4	26S proteasome non-ATPase regulatory subunit 6
P51665	PSMD7_HUMAN	PSMD7 MOV34L	26S proteasome non-ATPase regulatory subunit 7
P62333	PRS10_HUMAN	PSMC6 SUG2	26S proteasome regulatory subunit 10B
P62191	PRS4_HUMAN	PSMC1	26S proteasome regulatory subunit 4
P17980	PRS6A_HUMAN	PSMC3 TBP1	26S proteasome regulatory subunit 6A
P35998	PRS7_HUMAN	PSMC2 MSS1	26S proteasome regulatory subunit 7
P62195	PRS8_HUMAN	PSMC5 SUG1	26S proteasome regulatory subunit 8
O43598	DNPH1_HUMAN	DNPH1 C6orf108 RCL	2'-deoxynucleoside 5'-phosphate N-hydrolase 1
Q99714	HCD2_HUMAN	HSD17B10 ERAB HADH2 MRPP2 SCHAD SDR5C1 XH98G2	3-hydroxyacyl-CoA dehydrogenase type-2
Q9BUT1	BDH2_HUMAN	BDH2 DHRS6 SDR15C1 UNQ6308/PRO20933	3-hydroxybutyrate dehydrogenase type 2
P31937	3HIDH_HUMAN	HIBADH	3-hydroxyisobutyrate dehydrogenase, mitochondrial
P42765	THIM_HUMAN	ACAA2	3-ketoacyl-CoA thiolase, mitochondrial
P25325	THTM_HUMAN	MPST TST2	3-mercaptopyruvate sulfurtransferase
P46783	RS10_HUMAN	RPS10	40S ribosomal protein S10
P62269	RS18_HUMAN	RPS18 D6S218E	40S ribosomal protein S18
P15880	RS2_HUMAN	RPS2 RPS4	40S ribosomal protein S2
P46782	RS5_HUMAN	RPS5	40S ribosomal protein S5
P62753	RS6_HUMAN	RPS6 OK/SW-cl.2	40S ribosomal protein S6
P62081	RS7_HUMAN	RPS7	40S ribosomal protein S7
Q9BRK5	CAB45_HUMAN	SDF4 CAB45 PSEC0034	45 kDa calcium-binding protein
P08195	4F2_HUMAN	SLC3A2 MDU1	4F2 cell-surface antigen heavy chain
P49189	AL9A1_HUMAN	ALDH9A1 ALDH4 ALDH7 ALDH9	4-trimethylaminobutyraldehyde dehydrogenase
P17643	TYRP1_HUMAN	TYRP1 CAS2 TYRP TYRRP	5,6-dihydroxyindole-2-carboxylic acid oxidase
P10809	CH60_HUMAN	HSPD1 HSP60	60 kDa heat shock protein, mitochondrial
P05386	RLA1_HUMAN	RPLP1 RRP1	60S acidic ribosomal protein P1
P26373	RL13_HUMAN	RPL13 BBC1 OK/SW-cl.46	60S ribosomal protein L13
P52209	6PGD_HUMAN	PGD PGDH	6-phosphogluconate dehydrogenase, decarboxylating
P08253	MMP2_HUMAN	MMP2 CLG4A	72 kDa type IV collagenase
Q9UHI8	ATS1_HUMAN	ADAMTS1 KIAA1346 METH1	A disintegrin and metalloproteinase with thrombospondin motifs 1
Q9BWD1	THIC_HUMAN	ACAT2 ACTL	Acetyl-CoA acetyltransferase, cytosolic
P24752	THIL_HUMAN	ACAT1 ACAT MAT	Acetyl-CoA acetyltransferase, mitochondrial
Q13510	ASAH1_HUMAN	ASAH1 ASAH HSD-33 HSD33	Acid ceramidase
P39687	AN32A_HUMAN	ANP32A C15orf1 LANP MAPM PHAP1	Acidic leucine-rich nuclear phosphoprotein 32 family member A
Q9BTT0	AN32E_HUMAN	ANP32E	Acidic leucine-rich nuclear phosphoprotein 32 family member E
Q99798	ACON_HUMAN	ACO2	Aconitate hydratase, mitochondrial
P68133	ACTS_HUMAN	ACTA1 ACTA	Actin, alpha skeletal muscle
P63261	ACTG_HUMAN	ACTG1 ACTG	Actin, cytoplasmic 2
Q9Y615	ACL7A_HUMAN	ACTL7A	Actin-like protein 7A
P59998	ARPC4_HUMAN	ARPC4 ARC20	Actin-related protein 2/3 complex subunit 4
P61158	ARP3_HUMAN	ACTR3 ARP3	Actin-related protein 3
O95433	AHSA1_HUMAN	AHSA1 C14orf3 HSPC322	Activator of 90 kDa heat shock protein ATPase homolog 1
O14561	ACPM_HUMAN	NDUFAB1	Acyl carrier protein, mitochondrial
P07108	ACBP_HUMAN	DBI	Acyl-CoA-binding protein
O75608	LYPA1_HUMAN	LYPLA1 APT1 LPL1	Acyl-protein thioesterase 1
P46108	CRK_HUMAN	CRK	Adapter molecule crk
P07741	APT_HUMAN	APRT	Adenine phosphoribosyltransferase
P23526	SAHH_HUMAN	AHCY SAHH	Adenosylhomocysteinase
P54819	KAD2_HUMAN	AK2 ADK2	Adenylate kinase 2, mitochondrial
P00568	KAD1_HUMAN	AK1	Adenylate kinase isoenzyme 1
P30566	PUR8_HUMAN	ADSL AMPS	Adenylosuccinate lyase
P30520	PURA2_HUMAN	ADSS2 ADSS	Adenylosuccinate synthetase isozyme 2
Q01518	CAP1_HUMAN	CAP1 CAP	Adenylyl cyclase-associated protein 1
P35318	ADML_HUMAN	ADM AM	ADM [Cleaved into: Adrenomedullin
P61204	ARF3_HUMAN	ARF3	ADP-ribosylation factor 3
Q9NVJ2	ARL8B_HUMAN	ARL8B ARL10C GIE1	ADP-ribosylation factor-like protein 8B
P10109	ADX_HUMAN	FDX1 ADX	Adrenodoxin, mitochondrial
P43652	AFAM_HUMAN	AFM ALB2 ALBA	Afamin
O43488	ARK72_HUMAN	AKR7A2 AFAR AFAR1 AKR7	Aflatoxin B1 aldehyde reductase member 2
O00468	AGRIN_HUMAN	AGRN AGRIN	Agrin
Q02952	AKA12_HUMAN	AKAP12 AKAP250	A-kinase anchor protein 12
P49588	SYAC_HUMAN	AARS	Alanine--tRNA ligase, cytoplasmic
Q8IZ83	A16A1_HUMAN	ALDH16A1	Aldehyde dehydrogenase family 16 member A1
P05091	ALDH2_HUMAN	ALDH2 ALDM	Aldehyde dehydrogenase, mitochondrial
P14550	AK1A1_HUMAN	AKR1A1 ALDR1 ALR	Aldo-keto reductase family 1 member A1
P15121	ALDR_HUMAN	AKR1B1 ALDR1 ALR2	Aldo-keto reductase family 1 member B1
Q495W5	FUT11_HUMAN	FUT11	Alpha-
P26572	MGAT1_HUMAN	MGAT1 GGNT1 GLCT1 GLYT1 MGAT	Alpha-1,3-mannosyl-glycoprotein 2-beta-N-acetylglucosaminyltransferase
Q09328	MGT5A_HUMAN	MGAT5 GGNT5	Alpha-1,6-mannosylglycoprotein 6-beta-N-acetylglucosaminyltransferase A
P02763	A1AG1_HUMAN	ORM1 AGP1	Alpha-1-acid glycoprotein 1
P19652	A1AG2_HUMAN	ORM2 AGP2	Alpha-1-acid glycoprotein 2
P01011	AACT_HUMAN	SERPINA3 AACT GIG24 GIG25	Alpha-1-antichymotrypsin
P01009	A1AT_HUMAN	SERPINA1 AAT PI PRO0684 PRO2209	Alpha-1-antitrypsin
P04217	A1BG_HUMAN	A1BG	Alpha-1B-glycoprotein
P08697	A2AP_HUMAN	SERPINF2 AAP PLI	Alpha-2-antiplasmin
P02765	FETUA_HUMAN	AHSG FETUA PRO2743	Alpha-2-HS-glycoprotein
P01023	A2MG_HUMAN	A2M CPAMD5 FWP007	Alpha-2-macroglobulin
P12814	ACTN1_HUMAN	ACTN1	Alpha-actinin-1
O43707	ACTN4_HUMAN	ACTN4	Alpha-actinin-4
P19961	AMY2B_HUMAN	AMY2B	Alpha-amylase 2B
P02489	CRYAA_HUMAN	CRYAA CRYA1 HSPB4	Alpha-crystallin A chain
P02511	CRYAB_HUMAN	CRYAB CRYA2 HSPB5	Alpha-crystallin B chain
P06733	ENOA_HUMAN	ENO1 ENO1L1 MBPB1 MPB1	Alpha-enolase
P06280	AGAL_HUMAN	GLA	Alpha-galactosidase A
Q16706	MA2A1_HUMAN	MAN2A1 MANA2	Alpha-mannosidase 2
P49641	MA2A2_HUMAN	MAN2A2 MANA2X	Alpha-mannosidase 2x
P17050	NAGAB_HUMAN	NAGA	Alpha-N-acetylgalactosaminidase
P54802	ANAG_HUMAN	NAGLU UFHSD1	Alpha-N-acetylglucosaminidase
P37840	SYUA_HUMAN	SNCA NACP PARK1	Alpha-synuclein
Q9H4A4	AMPB_HUMAN	RNPEP APB	Aminopeptidase B
P05067	A4_HUMAN	APP A4 AD1	Amyloid-beta precursor protein
P51693	APLP1_HUMAN	APLP1	Amyloid-like protein 1
Q06481	APLP2_HUMAN	APLP2 APPL2	Amyloid-like protein 2
Q9Y679	AUP1_HUMAN	AUP1	Ancient ubiquitous protein 1
P03950	ANGI_HUMAN	ANG RNASE5	Angiogenin
O95841	ANGL1_HUMAN	ANGPTL1 ANG3 ANGPT3 ARP1 PSEC0154 UNQ162/PRO188	Angiopoietin-related protein 1
Q9Y5C1	ANGL3_HUMAN	ANGPTL3 ANGPT5 UNQ153/PRO179	Angiopoietin-related protein 3
P01019	ANGT_HUMAN	AGT SERPINA8	Angiotensinogen
P07355	ANXA2_HUMAN	ANXA2 ANX2 ANX2L4 CAL1H LPC2D	Annexin A2
P09525	ANXA4_HUMAN	ANXA4 ANX4	Annexin A4
P08758	ANXA5_HUMAN	ANXA5 ANX5 ENX2 PP4	Annexin A5
P08133	ANXA6_HUMAN	ANXA6 ANX6	Annexin A6
P23352	KALM_HUMAN	ANOS1 ADMLX KAL KAL1 KALIG1	Anosmin-1
P01008	ANT3_HUMAN	SERPINC1 AT3 PRO0309	Antithrombin-III
P02647	APOA1_HUMAN	APOA1	Apolipoprotein A-I
P02652	APOA2_HUMAN	APOA2	Apolipoprotein A-II
P06727	APOA4_HUMAN	APOA4	Apolipoprotein A-IV
P04114	APOB_HUMAN	APOB	Apolipoprotein B-100
P02654	APOC1_HUMAN	APOC1	Apolipoprotein C-I
P02655	APOC2_HUMAN	APOC2 APC2	Apolipoprotein C-II
P02656	APOC3_HUMAN	APOC3	Apolipoprotein C-III
P05090	APOD_HUMAN	APOD	Apolipoprotein D
P02649	APOE_HUMAN	APOE	Apolipoprotein E
Q13790	APOF_HUMAN	APOF	Apolipoprotein F
O14791	APOL1_HUMAN	APOL1 APOL	Apolipoprotein L1
O95445	APOM_HUMAN	APOM G3A NG20 HSPC336	Apolipoprotein M
Q9BZZ5	API5_HUMAN	API5 MIG8	Apoptosis inhibitor 5
P54136	SYRC_HUMAN	RARS	Arginine--tRNA ligase, cytoplasmic
P07307	ASGR2_HUMAN	ASGR2 CLEC4H2	Asialoglycoprotein receptor 2
P17174	AATC_HUMAN	GOT1	Aspartate aminotransferase, cytoplasmic
Q15121	PEA15_HUMAN	PEA15	Astrocytic phosphoprotein PEA-15
P25705	ATPA_HUMAN	ATP5F1A ATP5A ATP5A1 ATP5AL2 ATPM	ATP synthase subunit alpha, mitochondrial
P06576	ATPB_HUMAN	ATP5F1B ATP5B ATPMB ATPSB	ATP synthase subunit beta, mitochondrial
O75947	ATP5H_HUMAN	ATP5PD ATP5H My032	ATP synthase subunit d, mitochondrial
P56134	ATPK_HUMAN	ATP5MF ATP5J2 ATP5JL	ATP synthase subunit f, mitochondrial
P48047	ATPO_HUMAN	ATP5PO ATP5O ATPO	ATP synthase subunit O, mitochondrial
P53396	ACLY_HUMAN	ACLY	ATP-citrate synthase
P17858	PFKAL_HUMAN	PFKL	ATP-dependent 6-phosphofructokinase, liver type
O75882	ATRN_HUMAN	ATRN KIAA0548 MGCA	Attractin
Q2TAZ0	ATG2A_HUMAN	ATG2A KIAA0404	Autophagy-related protein 2 homolog A
P02730	B3AT_HUMAN	SLC4A1 AE1 DI EPB3	Band 3 anion transport protein
P98160	PGBM_HUMAN	HSPG2	Basement membrane-specific heparan sulfate proteoglycan core protein
Q68DE3	USF3_HUMAN	USF3 KIAA2018	Basic helix-loop-helix domain-containing protein USF3
Q8NES3	LFNG_HUMAN	LFNG	Beta-1,3-N-acetylglucosaminyltransferase lunatic fringe
P15291	B4GT1_HUMAN	B4GALT1 GGTB2	Beta-1,4-galactosyltransferase 1
O43505	B4GA1_HUMAN	B4GAT1 B3GNT1 B3GNT6	Beta-1,4-glucuronyltransferase 1
P02749	APOH_HUMAN	APOH B2G1	Beta-2-glycoprotein 1
P61769	B2MG_HUMAN	B2M CDABP0092 HDCMA22P	Beta-2-microglobulin [Cleaved into: Beta-2-microglobulin form pI 5.3]
Q96KN2	CNDP1_HUMAN	CNDP1 CN1 CPGL2 UNQ1915/PRO4380	Beta-Ala-His dipeptidase
P43320	CRBB2_HUMAN	CRYBB2 CRYB2 CRYB2A	Beta-crystallin B2
P16278	BGAL_HUMAN	GLB1 ELNR1	Beta-galactosidase
P06865	HEXA_HUMAN	HEXA	Beta-hexosaminidase subunit alpha
P07686	HEXB_HUMAN	HEXB HCC7	Beta-hexosaminidase subunit beta
O00462	MANBA_HUMAN	MANBA MANB1	Beta-mannosidase
P07814	SYEP_HUMAN	EPRS GLNS PARS QARS QPRS PIG32	Bifunctional glutamate/proline--tRNA ligase
P31939	PUR9_HUMAN	ATIC PURH OK/SW-cl.86	Bifunctional purine biosynthesis protein PURH
P43251	BTD_HUMAN	BTD	Biotinidase
P07738	PMGE_HUMAN	BPGM	Bisphosphoglycerate mutase
P80723	BASP1_HUMAN	BASP1 NAP22	Brain acid soluble protein 1
P54687	BCAT1_HUMAN	BCAT1 BCT1 ECA39	Branched-chain-amino-acid aminotransferase, cytosolic
O15382	BCAT2_HUMAN	BCAT2 BCATM BCT2 ECA40	Branched-chain-amino-acid aminotransferase, mitochondrial
Q96GW7	PGCB_HUMAN	BCAN BEHAB CSPG7 UNQ2525/PRO6018	Brevican core protein
Q5VW32	BROX_HUMAN	BROX BROFTI C1orf58	BRO1 domain-containing protein BROX
P11586	C1TC_HUMAN	MTHFD1 MTHFC MTHFD	C-1-tetrahydrofolate synthase, cytoplasmic
Q8TF44	C2C4C_HUMAN	C2CD4C FAM148C KIAA1957 NLF3	C2 calcium-dependent domain-containing protein 4C
Q8IZJ3	CPMD8_HUMAN	CPAMD8 KIAA1283	C3 and PZP-like alpha-2-macroglobulin domain-containing protein 8
P04003	C4BPA_HUMAN	C4BPA C4BP	C4b-binding protein alpha chain
P55287	CAD11_HUMAN	CDH11	Cadherin-11
P55290	CAD13_HUMAN	CDH13 CDHH	Cadherin-13
P19022	CADH2_HUMAN	CDH2 CDHN NCAD	Cadherin-2
P55283	CADH4_HUMAN	CDH4	Cadherin-4
P33151	CADH5_HUMAN	CDH5	Cadherin-5
P55285	CADH6_HUMAN	CDH6	Cadherin-6
Q9ULB5	CADH7_HUMAN	CDH7 CDH7L1	Cadherin-7
Q96JP9	CDHR1_HUMAN	CDHR1 KIAA1775 PCDH21 PRCAD	Cadherin-related family member 1
Q6NUK1	SCMC1_HUMAN	SLC25A24 APC1 MCSC1 SCAMC1	Calcium-binding mitochondrial carrier protein SCaMC-1
Q9Y376	CAB39_HUMAN	CAB39 MO25 CGI-66	Calcium-binding protein 39
Q9HB71	CYBP_HUMAN	CACYBP S100A6BP SIP PNAS-107	Calcyclin-binding protein
P0DP25	CALM3_HUMAN	CALM3 CALML2 CAM3 CAMC CAMIII	Calmodulin-3
P27824	CALX_HUMAN	CANX	Calnexin
P04632	CPNS1_HUMAN	CAPNS1 CAPN4 CAPNS	Calpain small subunit 1
P27797	CALR_HUMAN	CALR CRTC	Calreticulin
O94985	CSTN1_HUMAN	CLSTN1 CS1 KIAA0911	Calsyntenin-1
Q9H4D0	CSTN2_HUMAN	CLSTN2 CS2	Calsyntenin-2
Q9BQT9	CSTN3_HUMAN	CLSTN3 CS3 KIAA0726	Calsyntenin-3
O43852	CALU_HUMAN	CALU	Calumenin
P13861	KAP2_HUMAN	PRKAR2A PKR2 PRKAR2	cAMP-dependent protein kinase type II-alpha regulatory subunit
O43916	CHST1_HUMAN	CHST1	Carbohydrate sulfotransferase 1
O43529	CHSTA_HUMAN	CHST10	Carbohydrate sulfotransferase 10
Q7LGC8	CHST3_HUMAN	CHST3	Carbohydrate sulfotransferase 3
P00915	CAH1_HUMAN	CA1	Carbonic anhydrase 1
P00918	CAH2_HUMAN	CA2	Carbonic anhydrase 2
O75493	CAH11_HUMAN	CA11 CARP2 UNQ211/PRO237	Carbonic anhydrase-related protein 11
O75828	CBR3_HUMAN	CBR3	Carbonyl reductase [NADPH] 3
Q96IY4	CBPB2_HUMAN	CPB2	Carboxypeptidase B2
P16870	CBPE_HUMAN	CPE	Carboxypeptidase E
P15169	CBPN_HUMAN	CPN1 ACBP	Carboxypeptidase N catalytic chain
P22792	CPN2_HUMAN	CPN2 ACBP	Carboxypeptidase N subunit 2
Q9Y646	CBPQ_HUMAN	CPQ LCH1 PGCP	Carboxypeptidase Q
P23786	CPT2_HUMAN	CPT2 CPT1	Carnitine O-palmitoyltransferase 2, mitochondrial
Q9NQ79	CRAC1_HUMAN	CRTAC1 ASPIC1 CEP68	Cartilage acidic protein 1
O75339	CILP1_HUMAN	CILP UNQ602/PRO1188	Cartilage intermediate layer protein 1
P49747	COMP_HUMAN	COMP	Cartilage oligomeric matrix protein
P04040	CATA_HUMAN	CAT	Catalase
P07858	CATB_HUMAN	CTSB CPSB	Cathepsin B
P07339	CATD_HUMAN	CTSD CPSD	Cathepsin D
Q9UBX1	CATF_HUMAN	CTSF	Cathepsin F
P07711	CATL1_HUMAN	CTSL CTSL1	Cathepsin L1
Q9UBR2	CATZ_HUMAN	CTSZ	Cathepsin Z
P11717	MPRI_HUMAN	IGF2R MPRI	Cation-independent mannose-6-phosphate receptor
Q96Q11	TRNT1_HUMAN	TRNT1 CGI-47	CCA tRNA nucleotidyltransferase 1, mitochondrial
P29279	CCN2_HUMAN	CCN2 CTGF HCS24 IGFBP8	CCN family member 2
Q13740	CD166_HUMAN	ALCAM MEMD	CD166 antigen
P16070	CD44_HUMAN	CD44 LHR MDU2 MDU3 MIC4	CD44 antigen
P13987	CD59_HUMAN	CD59 MIC11 MIN1 MIN2 MIN3 MSK21	CD59 glycoprotein
P21926	CD9_HUMAN	CD9 MIC3 TSPAN29 GIG2	CD9 antigen
Q8TCZ2	C99L2_HUMAN	CD99L2 MIC2L1 UNQ1964/PRO4486	CD99 antigen-like protein 2
Q9BY67	CADM1_HUMAN	CADM1 IGSF4 IGSF4A NECL2 SYNCAM TSLC1	Cell adhesion molecule 1
Q8N3J6	CADM2_HUMAN	CADM2 IGSF4D NECL3	Cell adhesion molecule 2
Q4KMG0	CDON_HUMAN	CDON CDO	Cell adhesion molecule-related/down-regulated by oncogenes
Q8N163	CCAR2_HUMAN	CCAR2 DBC1 KIAA1967	Cell cycle and apoptosis regulator protein 2
P60953	CDC42_HUMAN	CDC42	Cell division control protein 42 homolog
Q99674	CGRE1_HUMAN	CGREF1 CGR11	Cell growth regulator with EF hand domain protein 1
P62633	CNBP_HUMAN	CNBP RNF163 ZNF9	Cellular nucleic acid-binding protein
P29762	RABP1_HUMAN	CRABP1 RBP5	Cellular retinoic acid-binding protein 1
P41208	CETN2_HUMAN	CETN2 CALT CEN2	Centrin-2
Q9H3R5	CENPH_HUMAN	CENPH ICEN35	Centromere protein H
O75503	CLN5_HUMAN	CLN5	Ceroid-lipofuscinosis neuronal protein 5
P00450	CERU_HUMAN	CP	Ceruloplasmin
P29973	CNGA1_HUMAN	CNGA1 CNCG CNCG1	cGMP-gated cation channel alpha-1
Q9BWS9	CHID1_HUMAN	CHID1 GL008 PSEC0104 SB139	Chitinase domain-containing protein 1
P36222	CH3L1_HUMAN	CHI3L1	Chitinase-3-like protein 1
Q13231	CHIT1_HUMAN	CHIT1	Chitotriosidase-1
P06276	CHLE_HUMAN	BCHE CHE1	Cholinesterase
Q9BU40	CRDL1_HUMAN	CHRDL1 NRLN1	Chordin-like protein 1
P10645	CMGA_HUMAN	CHGA	Chromogranin-A
O75390	CISY_HUMAN	CS	Citrate synthase, mitochondrial
Q00610	CLH1_HUMAN	CLTC CLH17 CLTCL2 KIAA0034	Clathrin heavy chain 1
P10909	CLUS_HUMAN	CLU APOJ CLI KUB1 AAG4	Clusterin
Q15846	CLUL1_HUMAN	CLUL1	Clusterin-like protein 1
Q14019	COTL1_HUMAN	COTL1 CLP	Coactosin-like protein
P00740	FA9_HUMAN	F9	Coagulation factor IX
P12259	FA5_HUMAN	F5	Coagulation factor V
P00742	FA10_HUMAN	F10	Coagulation factor X
P03951	FA11_HUMAN	F11	Coagulation factor XI
P00748	FA12_HUMAN	F12	Coagulation factor XII
P00488	F13A_HUMAN	F13A1 F13A	Coagulation factor XIII A chain
P05160	F13B_HUMAN	F13B	Coagulation factor XIII B chain
Q16568	CART_HUMAN	CARTPT CART	Cocaine- and amphetamine-regulated transcript protein [Cleaved into: CART
P23528	COF1_HUMAN	CFL1 CFL	Cofilin-1
P02452	CO1A1_HUMAN	COL1A1	Collagen alpha-1
P02458	CO2A1_HUMAN	COL2A1	Collagen alpha-1
P20908	CO5A1_HUMAN	COL5A1	Collagen alpha-1
P12109	CO6A1_HUMAN	COL6A1	Collagen alpha-1
P20849	CO9A1_HUMAN	COL9A1	Collagen alpha-1
P12107	COBA1_HUMAN	COL11A1 COLL6	Collagen alpha-1
P39060	COIA1_HUMAN	COL18A1	Collagen alpha-1
Q8NFW1	COMA1_HUMAN	COL22A1	Collagen alpha-1
P08123	CO1A2_HUMAN	COL1A2	Collagen alpha-2
Q14055	CO9A2_HUMAN	COL9A2	Collagen alpha-2
P12111	CO6A3_HUMAN	COL6A3	Collagen alpha-3
Q5KU26	COL12_HUMAN	COLEC12 CLP1 NSR2 SCARA4 SRCL	Collectin-12
P02745	C1QA_HUMAN	C1QA	Complement C1q subcomponent subunit A
P02746	C1QB_HUMAN	C1QB	Complement C1q subcomponent subunit B
P02747	C1QC_HUMAN	C1QC C1QG	Complement C1q subcomponent subunit C
Q9BXJ4	C1QT3_HUMAN	C1QTNF3 CTRP3 UNQ753/PRO1484	Complement C1q tumor necrosis factor-related protein 3
P00736	C1R_HUMAN	C1R	Complement C1r subcomponent
Q9NZP8	C1RL_HUMAN	C1RL C1RL1 C1RLP CLSPA	Complement C1r subcomponent-like protein
P09871	C1S_HUMAN	C1S	Complement C1s subcomponent
P06681	CO2_HUMAN	C2	Complement C2
P01024	CO3_HUMAN	C3 CPAMD1	Complement C3
P0C0L4	CO4A_HUMAN	C4A CO4 CPAMD2	Complement C4-A
P0C0L5	CO4B_HUMAN	C4B CO4 CPAMD3; C4B_2	Complement C4-B
P01031	CO5_HUMAN	C5 CPAMD4	Complement C5
Q07021	C1QBP_HUMAN	C1QBP GC1QBP HABP1 SF2P32	Complement component 1 Q subcomponent-binding protein, mitochondrial
P13671	CO6_HUMAN	C6	Complement component C6
P10643	CO7_HUMAN	C7	Complement component C7
P07357	CO8A_HUMAN	C8A	Complement component C8 alpha chain
P07358	CO8B_HUMAN	C8B	Complement component C8 beta chain
P07360	CO8G_HUMAN	C8G	Complement component C8 gamma chain
P02748	CO9_HUMAN	C9	Complement component C9
P00751	CFAB_HUMAN	CFB BF BFD	Complement factor B
P00746	CFAD_HUMAN	CFD DF PFD	Complement factor D
P08603	CFAH_HUMAN	CFH HF HF1 HF2	Complement factor H
Q03591	FHR1_HUMAN	CFHR1 CFHL CFHL1 CFHL1P CFHR1P FHR1 HFL1 HFL2	Complement factor H-related protein 1
P36980	FHR2_HUMAN	CFHR2 CFHL2 FHR2 HFL3	Complement factor H-related protein 2
P05156	CFAI_HUMAN	CFI IF	Complement factor I
Q12860	CNTN1_HUMAN	CNTN1	Contactin-1
Q02246	CNTN2_HUMAN	CNTN2 AXT TAG1 TAX1	Contactin-2
Q8IWV2	CNTN4_HUMAN	CNTN4	Contactin-4
Q9C0A0	CNTP4_HUMAN	CNTNAP4 CASPR4 KIAA1763	Contactin-associated protein-like 4
Q9BT78	CSN4_HUMAN	COPS4 CSN4	COP9 signalosome complex subunit 4
Q9H9Q2	CSN7B_HUMAN	COPS7B CSN7B	COP9 signalosome complex subunit 7b
Q99829	CPNE1_HUMAN	CPNE1 CPN1	Copine-1
O95741	CPNE6_HUMAN	CPNE6	Copine-6
P22528	SPR1B_HUMAN	SPRR1B	Cornifin-B
P31146	COR1A_HUMAN	CORO1A CORO1	Coronin-1A
P08185	CBG_HUMAN	SERPINA6 CBG	Corticosteroid-binding globulin
Q9P1F3	ABRAL_HUMAN	ABRACL C6orf115 HSPC280 PRO2013	Costars family protein ABRACL
P02741	CRP_HUMAN	CRP PTX1	C-reactive protein [Cleaved into: C-reactive protein
P12277	KCRB_HUMAN	CKB CKBB	Creatine kinase B-type
P46109	CRKL_HUMAN	CRKL	Crk-like protein
P17812	PYRG1_HUMAN	CTPS1 CTPS	CTP synthase 1
Q86VP6	CAND1_HUMAN	CAND1 KIAA0829 TIP120 TIP120A	Cullin-associated NEDD8-dissociated protein 1
Q9H2A7	CXL16_HUMAN	CXCL16 SCYB16 SRPSOX UNQ2759/PRO6714	C-X-C motif chemokine 16
Q8IVW4	CDKL3_HUMAN	CDKL3 NKIAMRE	Cyclin-dependent kinase-like 3
P01034	CYTC_HUMAN	CST3	Cystatin-C
Q15828	CYTM_HUMAN	CST6	Cystatin-M
Q9UHD1	CHRD1_HUMAN	CHORDC1 CHP1	Cysteine and histidine-rich domain-containing protein 1
O43169	CYB5B_HUMAN	CYB5B CYB5M OMB5	Cytochrome b5 type B
Q9UDW1	QCR9_HUMAN	UQCR10 UCRC HSPC119	Cytochrome b-c1 complex subunit 9
P99999	CYC_HUMAN	CYCS CYC	Cytochrome c
Q96F07	CYFP2_HUMAN	CYFIP2 KIAA1168 PIR121	Cytoplasmic FMR1-interacting protein 2
Q07065	CKAP4_HUMAN	CKAP4	Cytoskeleton-associated protein 4
P28838	AMPL_HUMAN	LAP3 LAPEP PEPS	Cytosol aminopeptidase
Q96KP4	CNDP2_HUMAN	CNDP2 CN2 CPGL HEL-S-13 PEPA	Cytosolic non-specific dipeptidase
P0C869	PA24B_HUMAN	PLA2G4B	Cytosolic phospholipase A2 beta
O43175	SERA_HUMAN	PHGDH PGDH3	D-3-phosphoglycerate dehydrogenase
Q9H993	ARMT1_HUMAN	ARMT1 C6orf211	Damage-control phosphatase ARMT1
P07585	PGS2_HUMAN	DCN SLRR1B	Decorin
Q9BTZ2	DHRS4_HUMAN	DHRS4 SDR25C2 UNQ851/PRO1800	Dehydrogenase/reductase SDR family member 4
O00115	DNS2A_HUMAN	DNASE2 DNASE2A DNL2	Deoxyribonuclease-2-alpha
Q07507	DERM_HUMAN	DPT	Dermatopontin
P81605	DCD_HUMAN	DCD AIDD DSEP	Dermcidin
Q6E0U4	DMKN_HUMAN	DMKN UNQ729/PRO1411	Dermokine
Q08554	DSC1_HUMAN	DSC1 CDHF1	Desmocollin-1
Q14574	DSC3_HUMAN	DSC3 CDHF3 DSC4	Desmocollin-3
Q02413	DSG1_HUMAN	DSG1 CDHF4	Desmoglein-1
Q14126	DSG2_HUMAN	DSG2 CDHF5	Desmoglein-2
P15924	DESP_HUMAN	DSP	Desmoplakin
P55039	DRG2_HUMAN	DRG2	Developmentally-regulated GTP-binding protein 2
Q9UBP4	DKK3_HUMAN	DKK3 REIC UNQ258/PRO295	Dickkopf-related protein 3
P09622	DLDH_HUMAN	DLD GCSL LAD PHE3	Dihydrolipoyl dehydrogenase, mitochondrial
P10515	ODP2_HUMAN	DLAT DLTA	Dihydrolipoyllysine-residue acetyltransferase component of pyruvate dehydrogenase complex
P09417	DHPR_HUMAN	QDPR DHPR SDR33C1	Dihydropteridine reductase
Q16555	DPYL2_HUMAN	DPYSL2 CRMP2 ULIP2	Dihydropyrimidinase-related protein 2
Q01459	DIAC_HUMAN	CTBS CTB	Di-N-acetylchitobiase
Q9UHL4	DPP2_HUMAN	DPP7 DPP2 QPP	Dipeptidyl peptidase 2
P27487	DPP4_HUMAN	DPP4 ADCP2 CD26	Dipeptidyl peptidase 4
Q0P6D2	DIK1C_HUMAN	DIPK1C C18orf51 FAM69C	Divergent protein kinase domain 1C
P27695	APEX1_HUMAN	APEX1 APE APE1 APEX APX HAP1 REF1	DNA-
O00273	DFFA_HUMAN	DFFA DFF1 DFF45 H13	DNA fragmentation factor subunit alpha
O76075	DFFB_HUMAN	DFFB CAD DFF2 DFF40	DNA fragmentation factor subunit beta
Q92698	RAD54_HUMAN	RAD54L RAD54A	DNA repair and recombination protein RAD54-like
O95985	TOP3B_HUMAN	TOP3B TOP3B1	DNA topoisomerase 3-beta-1
Q9NW08	RPC2_HUMAN	POLR3B	DNA-directed RNA polymerase III subunit RPC2
Q13217	DNJC3_HUMAN	DNAJC3 P58IPK PRKRI	DnaJ homolog subfamily C member 3
Q8WXX5	DNJC9_HUMAN	DNAJC9	DnaJ homolog subfamily C member 9
P04843	RPN1_HUMAN	RPN1	Dolichyl-diphosphooligosaccharide--protein glycosyltransferase subunit 1
P04844	RPN2_HUMAN	RPN2	Dolichyl-diphosphooligosaccharide--protein glycosyltransferase subunit 2
P09172	DOPO_HUMAN	DBH	Dopamine beta-hydroxylase
P36507	MP2K2_HUMAN	MAP2K2 MEK2 MKK2 PRKMK2	Dual specificity mitogen-activated protein kinase kinase 2
O00429	DNM1L_HUMAN	DNM1L DLP1 DRP1	Dynamin-1-like protein
Q96JB1	DYH8_HUMAN	DNAH8	Dynein heavy chain 8, axonemal
P63172	DYLT1_HUMAN	DYNLT1 TCTEL1 TCTEX-1 TCTEX1	Dynein light chain Tctex-type 1
Q14118	DAG1_HUMAN	DAG1	Dystroglycan
Q7Z6Z7	HUWE1_HUMAN	HUWE1 KIAA0312 KIAA1578 UREB1 HSPC272	E3 ubiquitin-protein ligase HUWE1
Q13508	NAR3_HUMAN	ART3 TMART	Ecto-ADP-ribosyltransferase 3
O75354	ENTP6_HUMAN	ENTPD6 CD39L2 IL6ST2	Ectonucleoside triphosphate diphosphohydrolase 6
Q13822	ENPP2_HUMAN	ENPP2 ATX PDNP2	Ectonucleotide pyrophosphatase/phosphodiesterase family member 2
O75071	EFC14_HUMAN	EFCAB14 KIAA0494	EF-hand calcium-binding domain-containing protein 14
Q12805	FBLN3_HUMAN	EFEMP1 FBLN3 FBNL	EGF-containing fibulin-like extracellular matrix protein 1
O95967	FBLN4_HUMAN	EFEMP2 FBLN4 UNQ200/PRO226	EGF-containing fibulin-like extracellular matrix protein 2
Q92616	GCN1_HUMAN	GCN1 GCN1L1 KIAA0219	eIF-2-alpha kinase activator GCN1
Q9BXV9	GON7_HUMAN	GON7 C14orf142	EKC/KEOPS complex subunit GON7
P13804	ETFA_HUMAN	ETFA	Electron transfer flavoprotein subunit alpha, mitochondrial
Q16134	ETFD_HUMAN	ETFDH	Electron transfer flavoprotein-ubiquinone oxidoreductase, mitochondrial
P68104	EF1A1_HUMAN	EEF1A1 EEF1A EF1A LENG7	Elongation factor 1-alpha 1
P26641	EF1G_HUMAN	EEF1G EF1G PRO1608	Elongation factor 1-gamma
P13639	EF2_HUMAN	EEF2 EF2	Elongation factor 2
P43897	EFTS_HUMAN	TSFM	Elongation factor Ts, mitochondrial
P49411	EFTU_HUMAN	TUFM	Elongation factor Tu, mitochondrial
Q9NZ08	ERAP1_HUMAN	ERAP1 APPILS ARTS1 KIAA0525 UNQ584/PRO1154	Endoplasmic reticulum aminopeptidase 1
P11021	BIP_HUMAN	HSPA5 GRP78	Endoplasmic reticulum chaperone BiP
P30040	ERP29_HUMAN	ERP29 C12orf8 ERP28	Endoplasmic reticulum resident protein 29
Q9BS26	ERP44_HUMAN	ERP44 KIAA0573 TXNDC4 UNQ532/PRO1075	Endoplasmic reticulum resident protein 44
P14625	ENPL_HUMAN	HSP90B1 GRP94 TRA1	Endoplasmin
Q9UNN8	EPCR_HUMAN	PROCR EPCR	Endothelial protein C receptor
Q96JJ3	ELMO2_HUMAN	ELMO2 CED12A KIAA1834	Engulfment and cell motility protein 2
P30084	ECHM_HUMAN	ECHS1	Enoyl-CoA hydratase, mitochondrial
Q9Y2E5	MA2B2_HUMAN	MAN2B2 KIAA0935	Epididymis-specific alpha-mannosidase
Q96HE7	ERO1A_HUMAN	ERO1A ERO1L UNQ434/PRO865	ERO1-like protein alpha
P60842	IF4A1_HUMAN	EIF4A1 DDX2A EIF4A	Eukaryotic initiation factor 4A-I
P15170	ERF3A_HUMAN	GSPT1 ERF3A	Eukaryotic peptide chain release factor GTP-binding subunit ERF3A
O60739	EIF1B_HUMAN	EIF1B	Eukaryotic translation initiation factor 1b
P63241	IF5A1_HUMAN	EIF5A	Eukaryotic translation initiation factor 5A-1
P56537	IF6_HUMAN	EIF6 EIF3A ITGB4BP OK/SW-cl.27	Eukaryotic translation initiation factor 6
Q9UBQ6	EXTL2_HUMAN	EXTL2 EXTR2	Exostosin-like 2
O14980	XPO1_HUMAN	XPO1 CRM1	Exportin-1
P55060	XPO2_HUMAN	CSE1L CAS XPO2	Exportin-2
Q9HAV4	XPO5_HUMAN	XPO5 KIAA1291 RANBP21	Exportin-5
Q16610	ECM1_HUMAN	ECM1	Extracellular matrix protein 1
Q8IWU6	SULF1_HUMAN	SULF1 KIAA1077	Extracellular sulfatase Sulf-1
Q8IWU5	SULF2_HUMAN	SULF2 KIAA1247 UNQ559/PRO1120	Extracellular sulfatase Sulf-2
P08294	SODE_HUMAN	SOD3	Extracellular superoxide dismutase [Cu-Zn]
Q504Y2	PKDCC_HUMAN	PKDCC SGK493 VLK	Extracellular tyrosine-protein kinase PKDCC
Q99504	EYA3_HUMAN	EYA3	Eyes absent homolog 3
P15311	EZRI_HUMAN	EZR VIL2	Ezrin
Q96AE4	FUBP1_HUMAN	FUBP1	Far upstream element-binding protein 1
Q16658	FSCN1_HUMAN	FSCN1 FAN1 HSN SNL	Fascin
P49327	FAS_HUMAN	FASN FAS	Fatty acid synthase
Q01469	FABP5_HUMAN	FABP5	Fatty acid-binding protein 5
P15090	FABP4_HUMAN	FABP4	Fatty acid-binding protein, adipocyte
O15540	FABP7_HUMAN	FABP7 BLBP FABPB MRG	Fatty acid-binding protein, brain
Q5SYB0	FRPD1_HUMAN	FRMPD1 FRMD2 KIAA0967	FERM and PDZ domain-containing protein 1
Q9UGM5	FETUB_HUMAN	FETUB	Fetuin-B
P35555	FBN1_HUMAN	FBN1 FBN	Fibrillin-1 [Cleaved into: Asprosin]
P02671	FIBA_HUMAN	FGA	Fibrinogen alpha chain
P02675	FIBB_HUMAN	FGB	Fibrinogen beta chain
P02679	FIBG_HUMAN	FGG PRO2061	Fibrinogen gamma chain
P11362	FGFR1_HUMAN	FGFR1 BFGFR CEK FGFBR FLG FLT2 HBGFR	Fibroblast growth factor receptor 1
Q9BYJ0	FGFP2_HUMAN	FGFBP2 KSP37 UNQ425/PRO1065	Fibroblast growth factor-binding protein 2
Q06828	FMOD_HUMAN	FMOD FM SLRR2E	Fibromodulin
P02751	FINC_HUMAN	FN1 FN	Fibronectin
P23142	FBLN1_HUMAN	FBLN1 PP213	Fibulin-1
P98095	FBLN2_HUMAN	FBLN2	Fibulin-2
Q9UBX5	FBLN5_HUMAN	FBLN5 DANCE UNQ184/PRO210	Fibulin-5
O75636	FCN3_HUMAN	FCN3 FCNH HAKA1	Ficolin-3
P20930	FILA_HUMAN	FLG	Filaggrin
Q5D862	FILA2_HUMAN	FLG2 IFPS	Filaggrin-2
P21333	FLNA_HUMAN	FLNA FLN FLN1	Filamin-A
P30043	BLVRB_HUMAN	BLVRB FLR	Flavin reductase
Q12841	FSTL1_HUMAN	FSTL1 FRP	Follistatin-related protein 1
O95633	FSTL3_HUMAN	FSTL3 FLRG UNQ674/PRO1308	Follistatin-related protein 3
Q6MZW2	FSTL4_HUMAN	FSTL4 KIAA1061	Follistatin-related protein 4
Q8N475	FSTL5_HUMAN	FSTL5 KIAA1263	Follistatin-related protein 5
Q13642	FHL1_HUMAN	FHL1 SLIM1	Four and a half LIM domains protein 1
Q9NQ88	TIGAR_HUMAN	TIGAR C12orf5	Fructose-2,6-bisphosphatase TIGAR
P04075	ALDOA_HUMAN	ALDOA ALDA	Fructose-bisphosphate aldolase A
P09972	ALDOC_HUMAN	ALDOC ALDC	Fructose-bisphosphate aldolase C
P07954	FUMH_HUMAN	FH	Fumarate hydratase, mitochondrial
Q9BWH2	FUND2_HUMAN	FUNDC2 HCBP6 DC44 HCC3 PD03104	FUN14 domain-containing protein 2
P54803	GALC_HUMAN	GALC	Galactocerebrosidase
Q9P2W7	B3GA1_HUMAN	B3GAT1 GLCATP	Galactosylgalactosylxylosylprotein 3-beta-glucuronosyltransferase 1
P09382	LEG1_HUMAN	LGALS1	Galectin-1
Q08380	LG3BP_HUMAN	LGALS3BP M2BP	Galectin-3-binding protein
P09104	ENOG_HUMAN	ENO2	Gamma-enolase
Q92820	GGH_HUMAN	GGH	Gamma-glutamyl hydrolase
O75223	GGCT_HUMAN	GGCT C7orf24 CRF21	Gamma-glutamylcyclotransferase
P17900	SAP3_HUMAN	GM2A	Ganglioside GM2 activator
O00451	GFRA2_HUMAN	GFRA2 GDNFRB RETL2 TRNR2	GDNF family receptor alpha-2
P06396	GELS_HUMAN	GSN	Gelsolin
P14136	GFAP_HUMAN	GFAP	Glial fibrillary acidic protein
P11413	G6PD_HUMAN	G6PD	Glucose-6-phosphate 1-dehydrogenase
P06744	G6PI_HUMAN	GPI	Glucose-6-phosphate isomerase
P14314	GLU2B_HUMAN	PRKCSH G19P1	Glucosidase 2 subunit beta
Q4G148	GXLT1_HUMAN	GXYLT1 GLT8D3	Glucoside xylosyltransferase 1
P48058	GRIA4_HUMAN	GRIA4 GLUR4	Glutamate receptor 4
P15104	GLNA_HUMAN	GLUL GLNS	Glutamine synthetase
Q16769	QPCT_HUMAN	QPCT	Glutaminyl-peptide cyclotransferase
P35754	GLRX1_HUMAN	GLRX GRX	Glutaredoxin-1
O76003	GLRX3_HUMAN	GLRX3 PICOT TXNL2 HUSSY-22	Glutaredoxin-3
P22352	GPX3_HUMAN	GPX3 GPXP	Glutathione peroxidase 3
O43813	LANC1_HUMAN	LANCL1 GPR69A	Glutathione S-transferase LANCL1
P28161	GSTM2_HUMAN	GSTM2 GST4	Glutathione S-transferase Mu 2
P21266	GSTM3_HUMAN	GSTM3 GST5	Glutathione S-transferase Mu 3
P78417	GSTO1_HUMAN	GSTO1 GSTTLP28	Glutathione S-transferase omega-1
P09211	GSTP1_HUMAN	GSTP1 FAEES3 GST3	Glutathione S-transferase P
P04406	G3P_HUMAN	GAPDH GAPD CDABP0047 OK/SW-cl.12	Glyceraldehyde-3-phosphate dehydrogenase
P41250	GARS_HUMAN	GARS1 GARS	Glycine--tRNA ligase
P06737	PYGL_HUMAN	PYGL	Glycogen phosphorylase, liver form
P46976	GLYG_HUMAN	GYG1 GYG	Glycogenin-1
P30419	NMT1_HUMAN	NMT1 NMT	Glycylpeptide N-tetradecanoyltransferase 1
Q9HC38	GLOD4_HUMAN	GLOD4 C17orf25 CGI-150 My027	Glyoxalase domain-containing protein 4
Q9UBQ7	GRHPR_HUMAN	GRHPR GLXR MSTP035	Glyoxylate reductase/hydroxypyruvate reductase
P35052	GPC1_HUMAN	GPC1	Glypican-1 [Cleaved into: Secreted glypican-1]
Q92896	GSLG1_HUMAN	GLG1 CFR1 ESL1 MG160	Golgi apparatus protein 1
O00461	GOLI4_HUMAN	GOLIM4 GIMPC GOLPH4 GPP130	Golgi integral membrane protein 4
Q8NBJ4	GOLM1_HUMAN	GOLM1 C9orf155 GOLPH2 PSEC0242 UNQ686/PRO1326	Golgi membrane protein 1
Q92805	GOGA1_HUMAN	GOLGA1	Golgin subfamily A member 1
Q9NX62	IMPA3_HUMAN	IMPAD1 IMPA3	Golgi-resident adenosine 3',5'-bisphosphate 3'-phosphatase
Q9C091	GRB1L_HUMAN	GREB1L C18orf6 KIAA1772	GREB1-like protein
Q8NCC3	PAG15_HUMAN	PLA2G15 LYPLA3 UNQ341/PRO540	Group XV phospholipase A2
Q14393	GAS6_HUMAN	GAS6 AXLLG	Growth arrest-specific protein 6
P62993	GRB2_HUMAN	GRB2 ASH	Growth factor receptor-bound protein 2
O95390	GDF11_HUMAN	GDF11 BMP11	Growth/differentiation factor 11
O14793	GDF8_HUMAN	MSTN GDF8	Growth/differentiation factor 8
P62826	RAN_HUMAN	RAN ARA24 OK/SW-cl.81	GTP-binding nuclear protein Ran
Q9NR31	SAR1A_HUMAN	SAR1A SAR1 SARA SARA1	GTP-binding protein SAR1a
P62873	GBB1_HUMAN	GNB1	Guanine nucleotide-binding protein G
P63211	GBG1_HUMAN	GNGT1	Guanine nucleotide-binding protein G
P11488	GNAT1_HUMAN	GNAT1 GNATR	Guanine nucleotide-binding protein G
Q16774	KGUA_HUMAN	GUK1 GMK GMPK	Guanylate kinase
Q9BXW7	HDHD5_HUMAN	HDHD5 CECR5	Haloacid dehalogenase-like hydrolase domain-containing 5
P00738	HPT_HUMAN	HP	Haptoglobin
P00739	HPTR_HUMAN	HPR	Haptoglobin-related protein
Q7Z4H3	HDDC2_HUMAN	HDDC2 C6orf74 NS5ATP2 CGI-130	HD domain-containing protein 2
P48723	HSP13_HUMAN	HSPA13 STCH	Heat shock 70 kDa protein 13
P0DMV9	HS71B_HUMAN	HSPA1B HSP72	Heat shock 70 kDa protein 1B
P34932	HSP74_HUMAN	HSPA4 APG2	Heat shock 70 kDa protein 4
O95757	HS74L_HUMAN	HSPA4L APG1 OSP94	Heat shock 70 kDa protein 4L
P11142	HSP7C_HUMAN	HSPA8 HSC70 HSP73 HSPA10	Heat shock cognate 71 kDa protein
Q92598	HS105_HUMAN	HSPH1 HSP105 HSP110 KIAA0201	Heat shock protein 105 kDa
Q12931	TRAP1_HUMAN	TRAP1 HSP75	Heat shock protein 75 kDa, mitochondrial
P04792	HSPB1_HUMAN	HSPB1 HSP27 HSP28	Heat shock protein beta-1
O14558	HSPB6_HUMAN	HSPB6	Heat shock protein beta-6
P07900	HS90A_HUMAN	HSP90AA1 HSP90A HSPC1 HSPCA	Heat shock protein HSP 90-alpha
P08238	HS90B_HUMAN	HSP90AB1 HSP90B HSPC2 HSPCB	Heat shock protein HSP 90-beta
P69905	HBA_HUMAN	HBA1; HBA2	Hemoglobin subunit alpha
P68871	HBB_HUMAN	HBB	Hemoglobin subunit beta
P02042	HBD_HUMAN	HBD	Hemoglobin subunit delta
P69892	HBG2_HUMAN	HBG2	Hemoglobin subunit gamma-2
P02790	HEMO_HUMAN	HPX	Hemopexin
O60243	H6ST1_HUMAN	HS6ST1 HS6ST	Heparan-sulfate 6-O-sulfotransferase 1
P05546	HEP2_HUMAN	SERPIND1 HCF2	Heparin cofactor 2
Q04756	HGFA_HUMAN	HGFAC	Hepatocyte growth factor activator
P26927	HGFL_HUMAN	MST1 D3F15S2 DNF15S2 HGFL	Hepatocyte growth factor-like protein
P51858	HDGF_HUMAN	HDGF HMG1L2	Hepatoma-derived growth factor
Q99729	ROAA_HUMAN	HNRNPAB ABBP1 HNRPAB	Heterogeneous nuclear ribonucleoprotein A/B
P09651	ROA1_HUMAN	HNRNPA1 HNRPA1	Heterogeneous nuclear ribonucleoprotein A1
Q14103	HNRPD_HUMAN	HNRNPD AUF1 HNRPD	Heterogeneous nuclear ribonucleoprotein D0
P61978	HNRPK_HUMAN	HNRNPK HNRPK	Heterogeneous nuclear ribonucleoprotein K
P52272	HNRPM_HUMAN	HNRNPM HNRPM NAGR1	Heterogeneous nuclear ribonucleoprotein M
O60506	HNRPQ_HUMAN	SYNCRIP HNRPQ NSAP1	Heterogeneous nuclear ribonucleoprotein Q
Q00839	HNRPU_HUMAN	HNRNPU C1orf199 HNRPU SAFA U21.1	Heterogeneous nuclear ribonucleoprotein U
P22626	ROA2_HUMAN	HNRNPA2B1 HNRPA2B1	Heterogeneous nuclear ribonucleoproteins A2/B1
Q9BX68	HINT2_HUMAN	HINT2	Histidine triad nucleotide-binding protein 2, mitochondrial
P04196	HRG_HUMAN	HRG	Histidine-rich glycoprotein
P12081	SYHC_HUMAN	HARS HRS	Histidine--tRNA ligase, cytoplasmic
P16402	H13_HUMAN	H1-3 H1F3 HIST1H1D	Histone H1.3
Q9BTM1	H2AJ_HUMAN	H2AFJ	Histone H2A.J
Q99880	H2B1L_HUMAN	H2BC13 H2BFC HIST1H2BL	Histone H2B type 1-L
Q71DI3	H32_HUMAN	HIST2H3A; HIST2H3C H3F2 H3FM; HIST2H3D	Histone H3.2
P62805	H4_HUMAN	H4C1 H4/A H4FA HIST1H4A; H4C2 H4/I H4FI HIST1H4B; H4C3 H4/G H4FG HIST1H4C; H4C4 H4/B H4FB HIST1H4D; H4C5 H4/J H4FJ HIST1H4E; H4C6 H4/C H4FC HIST1H4F; H4C8 H4/H H4FH HIST1H4H; H4C9 H4/M H4FM HIST1H4I; H4C11 H4/E H4FE HIST1H4J; H4C12 H4/D H4FD HIST1H4K; H4C13 H4/K H4FK HIST1H4L; H4C14 H4/N H4F2 H4FN HIST2H4 HIST2H4A; H4C15 H4/O H4FO HIST2H4B; H4-16 HIST4H4	Histone H4
Q16576	RBBP7_HUMAN	RBBP7 RBAP46	Histone-binding protein RBBP7
Q9H9B1	EHMT1_HUMAN	EHMT1 EUHMTASE1 GLP KIAA1876 KMT1D	Histone-lysine N-methyltransferase EHMT1
O43719	HTSF1_HUMAN	HTATSF1	HIV Tat-specific factor 1
P10321	HLAC_HUMAN	HLA-C HLAC	HLA class I histocompatibility antigen, C alpha chain
Q86YZ3	HORN_HUMAN	HRNR S100A18	Hornerin
P50502	F10A1_HUMAN	ST13 AAG2 FAM10A1 HIP SNC6	Hsc70-interacting protein
Q9NZL4	HPBP1_HUMAN	HSPBP1 HSPBP PP1845	Hsp70-binding protein 1
Q9NX55	HYPK_HUMAN	HYPK C15orf63 HSPC136	Huntingtin-interacting protein K
Q96S86	HPLN3_HUMAN	HAPLN3 EXLD1 UNQ238/PRO271	Hyaluronan and proteoglycan link protein 3
Q14520	HABP2_HUMAN	HABP2 HGFAL PHBP	Hyaluronan-binding protein 2
Q16775	GLO2_HUMAN	HAGH GLO2 HAGH1	Hydroxyacylglutathione hydrolase, mitochondrial
P00492	HPRT_HUMAN	HPRT1 HPRT	Hypoxanthine-guanine phosphoribosyltransferase
Q9Y4L1	HYOU1_HUMAN	HYOU1 GRP170 ORP150	Hypoxia up-regulated protein 1
P22304	IDS_HUMAN	IDS SIDS	Iduronate 2-sulfatase
Q9Y6R7	FCGBP_HUMAN	FCGBP	IgGFc-binding protein
P0DOX2	IGA2_HUMAN		Immunoglobulin alpha-2 heavy chain
P0DOX3	IGD_HUMAN		Immunoglobulin delta heavy chain
P0DOX5	IGG1_HUMAN		Immunoglobulin gamma-1 heavy chain
P01876	IGHA1_HUMAN	IGHA1	Immunoglobulin heavy constant alpha 1
P01859	IGHG2_HUMAN	IGHG2	Immunoglobulin heavy constant gamma 2
P01860	IGHG3_HUMAN	IGHG3	Immunoglobulin heavy constant gamma 3
P01861	IGHG4_HUMAN	IGHG4	Immunoglobulin heavy constant gamma 4
P01871	IGHM_HUMAN	IGHM	Immunoglobulin heavy constant mu
P01764	HV323_HUMAN	IGHV3-23	Immunoglobulin heavy variable 3-23
A0A0A0MS15	HV349_HUMAN	IGHV3-49	Immunoglobulin heavy variable 3-49
P01780	HV307_HUMAN	IGHV3-7	Immunoglobulin heavy variable 3-7
A0A0C4DH34	HV428_HUMAN	IGHV4-28	Immunoglobulin heavy variable 4-28
P06331	HV434_HUMAN	IGHV4-34	Immunoglobulin heavy variable 4-34
A0A0J9YXX1	HV5X1_HUMAN	IGHV5-10-1	Immunoglobulin heavy variable 5-10-1
P01591	IGJ_HUMAN	JCHAIN IGCJ IGJ	Immunoglobulin J chain
P0DOX7	IGK_HUMAN		Immunoglobulin kappa light chain
P01594	KV133_HUMAN	IGKV1-33	Immunoglobulin kappa variable 1-33
A0A0C4DH68	KV224_HUMAN	IGKV2-24	Immunoglobulin kappa variable 2-24
P06310	KV230_HUMAN	IGKV2-30	Immunoglobulin kappa variable 2-30
P04433	KV311_HUMAN	IGKV3-11	Immunoglobulin kappa variable 3-11
P01624	KV315_HUMAN	IGKV3-15	Immunoglobulin kappa variable 3-15
P01619	KV320_HUMAN	IGKV3-20	Immunoglobulin kappa variable 3-20
A0A0C4DH25	KVD20_HUMAN	IGKV3D-20	Immunoglobulin kappa variable 3D-20
P0DOY3	IGLC3_HUMAN	IGLC3	Immunoglobulin lambda constant 3
P01714	LV319_HUMAN	IGLV3-19	Immunoglobulin lambda variable 3-19
P80748	LV321_HUMAN	IGLV3-21	Immunoglobulin lambda variable 3-21
P01717	LV325_HUMAN	IGLV3-25	Immunoglobulin lambda variable 3-25
P0DOX8	IGL1_HUMAN		Immunoglobulin lambda-1 light chain
P0DOX6	IGM_HUMAN		Immunoglobulin mu heavy chain
O14498	ISLR_HUMAN	ISLR UNQ189/PRO215	Immunoglobulin superfamily containing leucine-rich repeat protein
P52292	IMA1_HUMAN	KPNA2 RCH1 SRP1	Importin subunit alpha-1
Q14974	IMB1_HUMAN	KPNB1 NTF97	Importin subunit beta-1
Q8TEX9	IPO4_HUMAN	IPO4 IMP4B RANBP4	Importin-4
O00410	IPO5_HUMAN	IPO5 KPNB3 RANBP5	Importin-5
O95373	IPO7_HUMAN	IPO7 RANBP7	Importin-7
Q8NBJ7	SUMF2_HUMAN	SUMF2 PSEC0171 UNQ1968/PRO4500	Inactive C-alpha-formylglycine-generating enzyme 2
Q8N3Z0	PRS35_HUMAN	PRSS35 C6orf158 UNQ522/PRO1057	Inactive serine protease 35
Q15181	IPYR_HUMAN	PPA1 IOPPP PP	Inorganic pyrophosphatase
P29218	IMPA1_HUMAN	IMPA1 IMPA	Inositol monophosphatase 1
P14735	IDE_HUMAN	IDE	Insulin-degrading enzyme
P01344	IGF2_HUMAN	IGF2 PP1446	Insulin-like growth factor II
P18065	IBP2_HUMAN	IGFBP2 BP2 IBP2	Insulin-like growth factor-binding protein 2
P17936	IBP3_HUMAN	IGFBP3 IBP3	Insulin-like growth factor-binding protein 3
P22692	IBP4_HUMAN	IGFBP4 IBP4	Insulin-like growth factor-binding protein 4
P24593	IBP5_HUMAN	IGFBP5 IBP5	Insulin-like growth factor-binding protein 5
P24592	IBP6_HUMAN	IGFBP6 IBP6	Insulin-like growth factor-binding protein 6
Q16270	IBP7_HUMAN	IGFBP7 MAC25 PSF	Insulin-like growth factor-binding protein 7
P35858	ALS_HUMAN	IGFALS ALS	Insulin-like growth factor-binding protein complex acid labile subunit
Q9Y287	ITM2B_HUMAN	ITM2B BRI BRI2	Integral membrane protein 2B
P19827	ITIH1_HUMAN	ITIH1 IGHEP1	Inter-alpha-trypsin inhibitor heavy chain H1
P19823	ITIH2_HUMAN	ITIH2 IGHEP2	Inter-alpha-trypsin inhibitor heavy chain H2
Q06033	ITIH3_HUMAN	ITIH3	Inter-alpha-trypsin inhibitor heavy chain H3
Q14624	ITIH4_HUMAN	ITIH4 IHRP ITIHL1 PK120 PRO1851	Inter-alpha-trypsin inhibitor heavy chain H4
Q86UX2	ITIH5_HUMAN	ITIH5 KIAA1953 PP14776 UNQ311/PRO354	Inter-alpha-trypsin inhibitor heavy chain H5
P05362	ICAM1_HUMAN	ICAM1	Intercellular adhesion molecule 1
P13598	ICAM2_HUMAN	ICAM2	Intercellular adhesion molecule 2
Q12905	ILF2_HUMAN	ILF2 NF45 PRO3063	Interleukin enhancer-binding factor 2
Q9NPH3	IL1AP_HUMAN	IL1RAP C3orf13 IL1R3	Interleukin-1 receptor accessory protein
P40189	IL6RB_HUMAN	IL6ST	Interleukin-6 receptor subunit beta
Q17R60	IMPG1_HUMAN	IMPG1 IPM150 SPACR	Interphotoreceptor matrix proteoglycan 1
Q9BZV3	IMPG2_HUMAN	IMPG2 IPM200	Interphotoreceptor matrix proteoglycan 2
Q6PHW0	IYD1_HUMAN	IYD C6orf71 DEHAL1	Iodotyrosine deiodinase 1
Q96CN7	ISOC1_HUMAN	ISOC1 CGI-111	Isochorismatase domain-containing protein 1
O75874	IDHC_HUMAN	IDH1 PICD	Isocitrate dehydrogenase [NADP] cytoplasmic
P53990	IST1_HUMAN	IST1 KIAA0174	IST1 homolog
P14923	PLAK_HUMAN	JUP CTNNG DP3	Junction plakoglobin
Q9BX67	JAM3_HUMAN	JAM3 UNQ859/PRO1868	Junctional adhesion molecule C
Q9UBX7	KLK11_HUMAN	KLK11 PRSS20 TLSP UNQ649/PRO1279	Kallikrein-11
P29622	KAIN_HUMAN	SERPINA4 KST PI4	Kallistatin
P13645	K1C10_HUMAN	KRT10 KPP	Keratin, type I cytoskeletal 10
P02533	K1C14_HUMAN	KRT14	Keratin, type I cytoskeletal 14
P08779	K1C16_HUMAN	KRT16 KRT16A	Keratin, type I cytoskeletal 16
Q04695	K1C17_HUMAN	KRT17	Keratin, type I cytoskeletal 17
P35527	K1C9_HUMAN	KRT9	Keratin, type I cytoskeletal 9
P04264	K2C1_HUMAN	KRT1 KRTA	Keratin, type II cytoskeletal 1
P35908	K22E_HUMAN	KRT2 KRT2A KRT2E	Keratin, type II cytoskeletal 2 epidermal
P19013	K2C4_HUMAN	KRT4 CYK4	Keratin, type II cytoskeletal 4
P13647	K2C5_HUMAN	KRT5	Keratin, type II cytoskeletal 5
P02538	K2C6A_HUMAN	KRT6A K6A KRT6D	Keratin, type II cytoskeletal 6A
P04259	K2C6B_HUMAN	KRT6B K6B KRTL1	Keratin, type II cytoskeletal 6B
Q8N1N4	K2C78_HUMAN	KRT78 K5B KB40	Keratin, type II cytoskeletal 78
Q6KB66	K2C80_HUMAN	KRT80 KB20	Keratin, type II cytoskeletal 80
Q5T749	KPRP_HUMAN	KPRP C1orf45	Keratinocyte proline-rich protein
Q14894	CRYM_HUMAN	CRYM THBP	Ketimine reductase mu-crystallin
P33176	KINH_HUMAN	KIF5B KNS KNS1	Kinesin-1 heavy chain
P01042	KNG1_HUMAN	KNG1 BDK KNG	Kininogen-1
Q8N5Z0	AADAT_HUMAN	AADAT KAT2	Kynurenine/alpha-aminoadipate aminotransferase, mitochondrial
Q04760	LGUL_HUMAN	GLO1	Lactoylglutathione lyase
Q16850	CP51A_HUMAN	CYP51A1 CYP51	Lanosterol 14-alpha demethylase
Q14767	LTBP2_HUMAN	LTBP2 C14orf141 LTBP3	Latent-transforming growth factor beta-binding protein 2
Q9NS15	LTBP3_HUMAN	LTBP3	Latent-transforming growth factor beta-binding protein 3
O75610	LFTY1_HUMAN	LEFTY1 LEFTB LEFTYB UNQ278/PRO317	Left-right determination factor 1
P29536	LMOD1_HUMAN	LMOD1	Leiomodin-1
P02750	A2GL_HUMAN	LRG1 LRG	Leucine-rich alpha-2-glycoprotein
P42704	LPPRC_HUMAN	LRPPRC LRP130	Leucine-rich PPR motif-containing protein, mitochondrial
Q9P2V4	LRIT1_HUMAN	LRIT1 LRRC21 PAL	Leucine-rich repeat, immunoglobulin-like domain and transmembrane domain-containing protein 1
Q9NT99	LRC4B_HUMAN	LRRC4B LRIG4	Leucine-rich repeat-containing protein 4B
Q9P2J5	SYLC_HUMAN	LARS KIAA1352	Leucine--tRNA ligase, cytoplasmic
O75829	CNMD_HUMAN	CNMD CHMI LECT1 MYETS1	Leukocyte cell-derived chemotaxin 1
P09960	LKHA4_HUMAN	LTA4H LTA4	Leukotriene A-4 hydrolase
Q13449	LSAMP_HUMAN	LSAMP IGLON3 LAMP	Limbic system-associated membrane protein
P31025	LCN1_HUMAN	LCN1 VEGP	Lipocalin-1
P18428	LBP_HUMAN	LBP	Lipopolysaccharide-binding protein
P00338	LDHA_HUMAN	LDHA PIG19	L-lactate dehydrogenase A chain
P07195	LDHB_HUMAN	LDHB	L-lactate dehydrogenase B chain
P36776	LONM_HUMAN	LONP1 PRSS15	Lon protease homolog, mitochondrial
P08637	FCG3A_HUMAN	FCGR3A CD16A FCG3 FCGR3 IGFR3	Low affinity immunoglobulin gamma Fc region receptor III-A
P98164	LRP2_HUMAN	LRP2	Low-density lipoprotein receptor-related protein 2
P14151	LYAM1_HUMAN	SELL LNHR LYAM1	L-selectin
P51884	LUM_HUMAN	LUM LDC SLRR2D	Lumican
P05455	LA_HUMAN	SSB	Lupus La protein
Q9Y5Y7	LYVE1_HUMAN	LYVE1 CRSBP1 HAR XLKD1 UNQ230/PRO263	Lymphatic vessel endothelial hyaluronic acid receptor 1
P33241	LSP1_HUMAN	LSP1 WP34	Lymphocyte-specific protein 1
Q15046	SYK_HUMAN	KARS1 KARS KIAA0070	Lysine--tRNA ligase
P38571	LICH_HUMAN	LIPA	Lysosomal acid lipase/cholesteryl ester hydrolase
P11117	PPAL_HUMAN	ACP2	Lysosomal acid phosphatase
P10253	LYAG_HUMAN	GAA	Lysosomal alpha-glucosidase
O00754	MA2B1_HUMAN	MAN2B1 LAMAN MANB	Lysosomal alpha-mannosidase
P10619	PPGB_HUMAN	CTSA PPGB	Lysosomal protective protein
P42785	PCP_HUMAN	PRCP PCP	Lysosomal Pro-X carboxypeptidase
Q9UMR5	PPT2_HUMAN	PPT2	Lysosomal thioesterase PPT2
P11279	LAMP1_HUMAN	LAMP1	Lysosome-associated membrane glycoprotein 1
P61626	LYSC_HUMAN	LYZ LZM	Lysozyme C
P07333	CSF1R_HUMAN	CSF1R FMS	Macrophage colony-stimulating factor 1 receptor
P14174	MIF_HUMAN	MIF GLIF MMIF	Macrophage migration inhibitory factor
P40121	CAPG_HUMAN	CAPG AFCP MCP	Macrophage-capping protein
Q14728	MFS10_HUMAN	MFSD10 TETRAN	Major facilitator superfamily domain-containing protein 10
P04156	PRIO_HUMAN	PRNP ALTPRP PRIP PRP	Major prion protein
P40925	MDHC_HUMAN	MDH1 MDHA	Malate dehydrogenase, cytoplasmic
P40926	MDHM_HUMAN	MDH2	Malate dehydrogenase, mitochondrial
Q9ULC4	MCTS1_HUMAN	MCTS1 MCT1	Malignant T-cell-amplified sequence 1
P33908	MA1A1_HUMAN	MAN1A1	Mannosyl-oligosaccharide 1,2-alpha-mannosidase IA
Q9NR34	MA1C1_HUMAN	MAN1C1 MAN1A3 MAN1C	Mannosyl-oligosaccharide 1,2-alpha-mannosidase IC
Q99542	MMP19_HUMAN	MMP19 MMP18 RASI	Matrix metalloproteinase-19
P11310	ACADM_HUMAN	ACADM	Medium-chain specific acyl-CoA dehydrogenase, mitochondrial
Q8TBP5	F174A_HUMAN	FAM174A NS5ATP6 TMEM157 UNQ1912/PRO4371	Membrane protein FAM174A
P55145	MANF_HUMAN	MANF ARMET ARP	Mesencephalic astrocyte-derived neurotrophic factor
P01033	TIMP1_HUMAN	TIMP1 CLGI TIMP	Metalloproteinase inhibitor 1
P16035	TIMP2_HUMAN	TIMP2	Metalloproteinase inhibitor 2
Q9UJH8	METRN_HUMAN	METRN C16orf23 RJD6	Meteorin
Q641Q3	METRL_HUMAN	METRNL	Meteorin-like protein
Q13228	SBP1_HUMAN	SELENBP1 SBP	Methanethiol oxidase
Q9BV20	MTNA_HUMAN	MRI1 MRDI UNQ6390/PRO21135	Methylthioribose-1-phosphate isomerase
P55083	MFAP4_HUMAN	MFAP4	Microfibril-associated glycoprotein 4
P55001	MFAP2_HUMAN	MFAP2 MAGP1	Microfibrillar-associated protein 2
P46821	MAP1B_HUMAN	MAP1B	Microtubule-associated protein 1B
Q15691	MARE1_HUMAN	MAPRE1	Microtubule-associated protein RP/EB family member 1
P21741	MK_HUMAN	MDK MK1 NEGF2	Midkine
P20774	MIME_HUMAN	OGN OIF SLRR3A	Mimecan
Q9Y3D6	FIS1_HUMAN	FIS1 TTC11 CGI-135	Mitochondrial fission 1 protein
O95202	LETM1_HUMAN	LETM1	Mitochondrial proton/calcium exchanger protein
O75439	MPPB_HUMAN	PMPCB MPPB	Mitochondrial-processing peptidase subunit beta
P26038	MOES_HUMAN	MSN	Moesin
P08571	CD14_HUMAN	CD14	Monocyte differentiation antigen CD14
O60568	PLOD3_HUMAN	PLOD3	Multifunctional procollagen lysine hydroxylase and glycosyltransferase LH3
P22234	PUR6_HUMAN	PAICS ADE2 AIRC PAIS	Multifunctional protein ADE2
Q9H8L6	MMRN2_HUMAN	MMRN2 EMILIN3	Multimerin-2
Q96KG7	MEG10_HUMAN	MEGF10 KIAA1780	Multiple epidermal growth factor-like domains protein 10
O75095	MEGF6_HUMAN	MEGF6 EGFL3 KIAA0815	Multiple epidermal growth factor-like domains protein 6
Q7Z7M0	MEGF8_HUMAN	MEGF8 C19orf49 EGFL4 KIAA0817	Multiple epidermal growth factor-like domains protein 8
Q9H1U4	MEGF9_HUMAN	MEGF9 EGFL5 KIAA0818 UNQ671/PRO1305	Multiple epidermal growth factor-like domains protein 9
Q9UNW1	MINP1_HUMAN	MINPP1 MIPP UNQ900/PRO1917	Multiple inositol polyphosphate phosphatase 1
Q99972	MYOC_HUMAN	MYOC GLC1A TIGR	Myocilin
P23409	MYF6_HUMAN	MYF6 BHLHC4 MRF4	Myogenic factor 6
P60660	MYL6_HUMAN	MYL6	Myosin light polypeptide 6
P35579	MYH9_HUMAN	MYH9	Myosin-9
P29966	MARCS_HUMAN	MARCKS MACS PRKCSL	Myristoylated alanine-rich C-kinase substrate
O95865	DDAH2_HUMAN	DDAH2 DDAH G6A NG30	N(G),N(G)-dimethylarginine dimethylaminohydrolase 2
Q9UJ70	NAGK_HUMAN	NAGK	N-acetyl-D-glucosamine kinase
Q9UJJ9	GNPTG_HUMAN	GNPTG C16orf27 GNPTAG CAB56184 LP2537	N-acetylglucosamine-1-phosphotransferase subunit gamma
P15586	GNS_HUMAN	GNS	N-acetylglucosamine-6-sulfatase
Q9NY97	B3GN2_HUMAN	B3GNT2 B3GALT7 B3GNT1	N-acetyllactosaminide beta-1,3-N-acetylglucosaminyltransferase 2
Q96PD5	PGRP2_HUMAN	PGLYRP2 PGLYRPL PGRPL UNQ3103/PRO10102	N-acetylmuramoyl-L-alanine amidase
P22570	ADRO_HUMAN	FDXR ADXR	NADPH:adrenodoxin oxidoreductase, mitochondrial
P16435	NCPR_HUMAN	POR CYPOR	NADPH--cytochrome P450 reductase
Q15223	NECT1_HUMAN	NECTIN1 HVEC PRR1 PVRL1	Nectin-1
Q8TBC4	UBA3_HUMAN	UBA3 UBE1C	NEDD8-activating enzyme E1 catalytic subunit
Q13564	ULA1_HUMAN	NAE1 APPBP1 HPP1	NEDD8-activating enzyme E1 regulatory subunit
Q92859	NEO1_HUMAN	NEO1 IGDCC2 NGN	Neogenin
Q8WXH0	SYNE2_HUMAN	SYNE2 KIAA1011 NUA	Nesprin-2
Q96CW9	NTNG2_HUMAN	NTNG2 KIAA1857 LMNT2 UNQ9381/PRO34206	Netrin-G2
P13591	NCAM1_HUMAN	NCAM1 NCAM	Neural cell adhesion molecule 1
P32004	L1CAM_HUMAN	L1CAM CAML1 MIC5	Neural cell adhesion molecule L1
O00533	NCHL1_HUMAN	CHL1 CALL	Neural cell adhesion molecule L1-like protein
Q9P2S2	NRX2A_HUMAN	NRXN2 KIAA0921	Neurexin-2
Q9Y4C0	NRX3A_HUMAN	NRXN3 C14orf60 KIAA0743	Neurexin-3
O95157	NXPH3_HUMAN	NXPH3 KIAA1159 NPH3 UNQ687/PRO1327	Neurexophilin-3
Q09666	AHNK_HUMAN	AHNAK PM227	Neuroblast differentiation-associated protein AHNAK
P41271	NBL1_HUMAN	NBL1 DAN DAND1	Neuroblastoma suppressor of tumorigenicity 1
O14594	NCAN_HUMAN	NCAN CSPG3 NEUR	Neurocan core protein
P16519	NEC2_HUMAN	PCSK2 NEC2	Neuroendocrine convertase 2
P05408	7B2_HUMAN	SCG5 SGNE1	Neuroendocrine protein 7B2
O94856	NFASC_HUMAN	NFASC KIAA0756	Neurofascin
Q8NFZ4	NLGN2_HUMAN	NLGN2 KIAA1366	Neuroligin-2
Q92823	NRCAM_HUMAN	NRCAM KIAA0343	Neuronal cell adhesion molecule
Q7Z3B1	NEGR1_HUMAN	NEGR1 IGLON4 UNQ2433/PRO4993	Neuronal growth regulator 1
O95502	NPTXR_HUMAN	NPTXR	Neuronal pentraxin receptor
P47972	NPTX2_HUMAN	NPTX2	Neuronal pentraxin-2
P42857	NSG1_HUMAN	NSG1 D4S234 NEEP21	Neuronal vesicle trafficking-associated protein 1
O14786	NRP1_HUMAN	NRP1 NRP VEGF165R	Neuropilin-1
O15240	VGF_HUMAN	VGF	Neurosecretory protein VGF
Q99574	NEUS_HUMAN	SERPINI1 PI12	Neuroserpin
Q9P121	NTRI_HUMAN	NTM IGLON2 NT UNQ297/PRO337	Neurotrimin
Q14697	GANAB_HUMAN	GANAB G2AN KIAA0088	Neutral alpha-glucosidase AB
P59666	DEF3_HUMAN	DEFA3 DEF3	Neutrophil defensin 3
P43490	NAMPT_HUMAN	NAMPT PBEF PBEF1	Nicotinamide phosphoribosyltransferase
Q9GZT8	NIF3L_HUMAN	NIF3L1 ALS2CR1 MDS015 My018	NIF3-like protein 1
Q99784	NOE1_HUMAN	OLFM1 NOE1 NOEL1	Noelin
O95897	NOE2_HUMAN	OLFM2 NOE2	Noelin-2
P22307	NLTP_HUMAN	SCP2	Non-specific lipid-transfer protein
P61916	NPC2_HUMAN	NPC2 HE1	NPC intracellular cholesterol transporter 2
P49321	NASP_HUMAN	NASP	Nuclear autoantigenic sperm protein
Q9Y266	NUDC_HUMAN	NUDC	Nuclear migration protein nudC
P13056	NR2C1_HUMAN	NR2C1 TR2	Nuclear receptor subfamily 2 group C member 1
Q02818	NUCB1_HUMAN	NUCB1 NUC	Nucleobindin-1
P80303	NUCB2_HUMAN	NUCB2 NEFA	Nucleobindin-2
P19338	NUCL_HUMAN	NCL	Nucleolin
P06748	NPM_HUMAN	NPM1 NPM	Nucleophosmin
P15531	NDKA_HUMAN	NME1 NDPKA NM23	Nucleoside diphosphate kinase A
P22392	NDKB_HUMAN	NME2 NM23B	Nucleoside diphosphate kinase B
Q99733	NP1L4_HUMAN	NAP1L4 NAP2	Nucleosome assembly protein 1-like 4
Q9NTK5	OLA1_HUMAN	OLA1 GTPBP9 PRO2455 PTD004	Obg-like ATPase 1
P23515	OMGP_HUMAN	OMG OMGP	Oligodendrocyte-myelin glycoprotein
Q5TC84	OGRL1_HUMAN	OGFRL1	Opioid growth factor receptor-like protein 1
Q14982	OPCM_HUMAN	OPCML IGLON1 OBCAM	Opioid-binding protein/cell adhesion molecule
Q9UBM4	OPT_HUMAN	OPTC OPT	Opticin
P04181	OAT_HUMAN	OAT	Ornithine aminotransferase, mitochondrial
P10451	OSTP_HUMAN	SPP1 BNSP OPN PSEC0156	Osteopontin
Q86UD1	OAF_HUMAN	OAF NS5ATP13TP2	Out at first protein homolog
P15863	PAX1_HUMAN	PAX1 HUP48	Paired box protein Pax-1
Q99453	PHX2B_HUMAN	PHOX2B PMX2B	Paired mesoderm homeobox protein 2B
P50897	PPT1_HUMAN	PPT1 CLN1 PPT	Palmitoyl-protein thioesterase 1
O95497	VNN1_HUMAN	VNN1	Pantetheinase
O95428	PPN_HUMAN	PAPLN UNQ2420/PRO4977	Papilin
Q9BXP8	PAPP2_HUMAN	PAPPA2 PLAC3	Pappalysin-2
P26022	PTX3_HUMAN	PTX3 TNFAIP5 TSG14	Pentraxin-related protein PTX3
Q6UXB8	PI16_HUMAN	PI16 CRISP9 PSPBP PSEC0164 UNQ289/PRO328	Peptidase inhibitor 16
P19021	AMD_HUMAN	PAM	Peptidyl-glycine alpha-amidating monooxygenase
P62937	PPIA_HUMAN	PPIA CYPA	Peptidyl-prolyl cis-trans isomerase A
P23284	PPIB_HUMAN	PPIB CYPB	Peptidyl-prolyl cis-trans isomerase B
Q08752	PPID_HUMAN	PPID CYP40 CYPD	Peptidyl-prolyl cis-trans isomerase D
P62942	FKB1A_HUMAN	FKBP1A FKBP1 FKBP12	Peptidyl-prolyl cis-trans isomerase FKBP1A
P26885	FKBP2_HUMAN	FKBP2 FKBP13	Peptidyl-prolyl cis-trans isomerase FKBP2
O60664	PLIN3_HUMAN	PLIN3 M6PRBP1 TIP47	Perilipin-3
P23942	PRPH2_HUMAN	PRPH2 PRPH RDS TSPAN22	Peripherin-2
Q06830	PRDX1_HUMAN	PRDX1 PAGA PAGB TDPX2	Peroxiredoxin-1
P32119	PRDX2_HUMAN	PRDX2 NKEFB TDPX1	Peroxiredoxin-2
P30044	PRDX5_HUMAN	PRDX5 ACR1 SBBI10	Peroxiredoxin-5, mitochondrial
P30041	PRDX6_HUMAN	PRDX6 AOP2 KIAA0106	Peroxiredoxin-6
P51659	DHB4_HUMAN	HSD17B4 EDH17B4 SDR8C1	Peroxisomal multifunctional enzyme type 2
P30086	PEBP1_HUMAN	PEBP1 PBP PEBP	Phosphatidylethanolamine-binding protein 1
Q96S96	PEBP4_HUMAN	PEBP4 CORK1 UNQ1933/PRO4408	Phosphatidylethanolamine-binding protein 4
Q9NTJ5	SAC1_HUMAN	SACM1L KIAA0851	Phosphatidylinositide phosphatase SAC1
P80108	PHLD_HUMAN	GPLD1 PIGPLD1	Phosphatidylinositol-glycan-specific phospholipase D
P36871	PGM1_HUMAN	PGM1	Phosphoglucomutase-1
Q96G03	PGM2_HUMAN	PGM2 MSTP006	Phosphoglucomutase-2
P00558	PGK1_HUMAN	PGK1 PGKA MIG10 OK/SW-cl.110	Phosphoglycerate kinase 1
P18669	PGAM1_HUMAN	PGAM1 PGAMA CDABP0006	Phosphoglycerate mutase 1
Q96FE7	P3IP1_HUMAN	PIK3IP1 HGFL	Phosphoinositide-3-kinase-interacting protein 1
Q8IV08	PLD3_HUMAN	PLD3	Phospholipase D3
P55058	PLTP_HUMAN	PLTP	Phospholipid transfer protein
Q15126	PMVK_HUMAN	PMVK PMKI	Phosphomevalonate kinase
O60256	KPRB_HUMAN	PRPSAP2	Phosphoribosyl pyrophosphate synthase-associated protein 2
O15067	PUR4_HUMAN	PFAS KIAA0361	Phosphoribosylformylglycinamidine synthase
Q9Y617	SERC_HUMAN	PSAT1 PSA	Phosphoserine aminotransferase
Q9H5I5	PIEZ2_HUMAN	PIEZO2 C18orf30 C18orf58 FAM38B	Piezo-type mechanosensitive ion channel component 2
P36955	PEDF_HUMAN	SERPINF1 PEDF PIG35	Pigment epithelium-derived factor
Q63HQ2	EGFLA_HUMAN	EGFLAM AGRINL AGRNL PIKA	Pikachurin
Q13835	PKP1_HUMAN	PKP1	Plakophilin-1
Q9BTY2	FUCO2_HUMAN	FUCA2 PSEC0151 UNQ227/PRO260	Plasma alpha-L-fucosidase
P03952	KLKB1_HUMAN	KLKB1 KLK3	Plasma kallikrein
P05155	IC1_HUMAN	SERPING1 C1IN C1NH	Plasma protease C1 inhibitor
P05154	IPSP_HUMAN	SERPINA5 PCI PLANH3 PROCI	Plasma serine protease inhibitor
P00747	PLMN_HUMAN	PLG	Plasminogen
P13796	PLSL_HUMAN	LCP1 PLS2	Plastin-2
P13797	PLST_HUMAN	PLS3	Plastin-3
P02775	CXCL7_HUMAN	PPBP CTAP3 CXCL7 SCYB7 TGB1 THBGB1	Platelet basic protein
P68402	PA1B2_HUMAN	PAFAH1B2 PAFAHB	Platelet-activating factor acetylhydrolase IB subunit beta
Q9Y2H5	PKHA6_HUMAN	PLEKHA6 KIAA0969 PEPP3	Pleckstrin homology domain-containing family A member 6
P21246	PTN_HUMAN	PTN HBNF1 NEGF1	Pleiotrophin
Q8IUK5	PLDX1_HUMAN	PLXDC1 TEM3 TEM7	Plexin domain-containing protein 1
Q6UX71	PXDC2_HUMAN	PLXDC2 TEM7R UNQ2514/PRO6003	Plexin domain-containing protein 2
O15031	PLXB2_HUMAN	PLXNB2 KIAA0315	Plexin-B2
P15151	PVR_HUMAN	PVR PVS	Poliovirus receptor
Q15365	PCBP1_HUMAN	PCBP1	Poly
Q15366	PCBP2_HUMAN	PCBP2	Poly
Q86SR1	GLT10_HUMAN	GALNT10	Polypeptide N-acetylgalactosaminyltransferase 10
Q10471	GALT2_HUMAN	GALNT2	Polypeptide N-acetylgalactosaminyltransferase 2
P26599	PTBP1_HUMAN	PTBP1 PTB	Polypyrimidine tract-binding protein 1
P08397	HEM3_HUMAN	HMBS PBGD UPS	Porphobilinogen deaminase
Q9NQV5	PRD11_HUMAN	PRDM11 PFM8	PR domain-containing protein 11
O75915	PRAF3_HUMAN	ARL6IP5 DERP11 JWA PRA2 PRAF3 HSPC127	PRA1 family protein 3
P61758	PFD3_HUMAN	VBP1 PFDN3	Prefoldin subunit 3
Q99471	PFD5_HUMAN	PFDN5 MM1 PFD5	Prefoldin subunit 5
P20742	PZP_HUMAN	PZP CPAMD6	Pregnancy zone protein
Q9H3G5	CPVL_HUMAN	CPVL VLP PSEC0124 UNQ197/PRO223	Probable serine carboxypeptidase CPVL
P09668	CATH_HUMAN	CTSH CPSB	Pro-cathepsin H [Cleaved into: Cathepsin H mini chain; Cathepsin H
Q15113	PCOC1_HUMAN	PCOLCE PCPE1	Procollagen C-endopeptidase enhancer 1
Q02809	PLOD1_HUMAN	PLOD1 LLH PLOD	Procollagen-lysine,2-oxoglutarate 5-dioxygenase 1
P07737	PROF1_HUMAN	PFN1	Profilin-1
Q9HCQ7	NPVF_HUMAN	NPVF C7orf9 RFRP	Pro-FMRFamide-related neuropeptide VF
Q8WUM4	PDC6I_HUMAN	PDCD6IP AIP1 ALIX KIAA1375	Programmed cell death 6-interacting protein
P35232	PHB_HUMAN	PHB	Prohibitin
P51888	PRELP_HUMAN	PRELP SLRR2A	Prolargin
Q96NZ9	PRAP1_HUMAN	PRAP1 UPA UNQ608/PRO1195	Proline-rich acidic protein 1
Q07954	LRP1_HUMAN	LRP1 A2MR APR	Prolow-density lipoprotein receptor-related protein 1
P13674	P4HA1_HUMAN	P4HA1 P4HA	Prolyl 4-hydroxylase subunit alpha-1
P48147	PPCE_HUMAN	PREP PEP	Prolyl endopeptidase
Q4J6C6	PPCEL_HUMAN	PREPL KIAA0436	Prolyl endopeptidase-like
O43490	PROM1_HUMAN	PROM1 PROML1 MSTP061	Prominin-1
P27918	PROP_HUMAN	CFP PFC	Properdin
Q9UHG2	PCS1N_HUMAN	PCSK1N	ProSAAS
P07602	SAP_HUMAN	PSAP GLBA SAP1	Prosaposin
O15354	GPR37_HUMAN	GPR37	Prosaposin receptor GPR37
Q15185	TEBP_HUMAN	PTGES3 P23 TEBP	Prostaglandin E synthase 3
P41222	PTGDS_HUMAN	PTGDS PDS	Prostaglandin-H2 D-isomerase
Q06323	PSME1_HUMAN	PSME1 IFI5111	Proteasome activator complex subunit 1
Q9UL46	PSME2_HUMAN	PSME2	Proteasome activator complex subunit 2
P61289	PSME3_HUMAN	PSME3	Proteasome activator complex subunit 3
O95456	PSMG1_HUMAN	PSMG1 C21LRP DSCR2 PAC1	Proteasome assembly chaperone 1
P25787	PSA2_HUMAN	PSMA2 HC3 PSC3	Proteasome subunit alpha type-2
P25789	PSA4_HUMAN	PSMA4 HC9 PSC9	Proteasome subunit alpha type-4
P28066	PSA5_HUMAN	PSMA5	Proteasome subunit alpha type-5
O14818	PSA7_HUMAN	PSMA7 HSPC	Proteasome subunit alpha type-7
P20618	PSB1_HUMAN	PSMB1 PSC5	Proteasome subunit beta type-1
P49721	PSB2_HUMAN	PSMB2	Proteasome subunit beta type-2
P49720	PSB3_HUMAN	PSMB3	Proteasome subunit beta type-3
P28070	PSB4_HUMAN	PSMB4 PROS26	Proteasome subunit beta type-4
P28074	PSB5_HUMAN	PSMB5 LMPX MB1 X	Proteasome subunit beta type-5
P28072	PSB6_HUMAN	PSMB6 LMPY Y	Proteasome subunit beta type-6
Q99436	PSB7_HUMAN	PSMB7 Z	Proteasome subunit beta type-7
P28062	PSB8_HUMAN	PSMB8 LMP7 PSMB5i RING10 Y2	Proteasome subunit beta type-8
Q8NFV4	ABHDB_HUMAN	ABHD11 WBSCR21 PP1226	Protein ABHD11
P02760	AMBP_HUMAN	AMBP HCP ITIL	Protein AMBP [Cleaved into: Alpha-1-microglobulin
Q99873	ANM1_HUMAN	PRMT1 HMT2 HRMT1L2 IR1B4	Protein arginine N-methyltransferase 1
O14744	ANM5_HUMAN	PRMT5 HRMT1L5 IBP72 JBP1 SKB1	Protein arginine N-methyltransferase 5
O60888	CUTA_HUMAN	CUTA ACHAP C6orf82	Protein CutA
P07237	PDIA1_HUMAN	P4HB ERBA2L PDI PDIA1 PO4DB	Protein disulfide-isomerase
P30101	PDIA3_HUMAN	PDIA3 ERP57 ERP60 GRP58	Protein disulfide-isomerase A3
P13667	PDIA4_HUMAN	PDIA4 ERP70 ERP72	Protein disulfide-isomerase A4
Q15084	PDIA6_HUMAN	PDIA6 ERP5 P5 TXNDC7	Protein disulfide-isomerase A6
P49257	LMAN1_HUMAN	LMAN1 ERGIC53 F5F8D	Protein ERGIC-53
Q5T1H1	EYS_HUMAN	EYS C6orf178 C6orf179 C6orf180 EGFL10 EGFL11 SPAM UNQ9424/PRO34591	Protein eyes shut homolog
Q92520	FAM3C_HUMAN	FAM3C ILEI GS3786	Protein FAM3C
P49354	FNTA_HUMAN	FNTA	Protein farnesyltransferase/geranylgeranyltransferase type-1 subunit alpha
Q3ZCU0	GVQW3_HUMAN	GVQW3	Protein GVQW3
Q9ULI3	HEG1_HUMAN	HEG1 KIAA1237	Protein HEG homolog 1
Q99435	NELL2_HUMAN	NELL2 NRP2	Protein kinase C-binding protein NELL2
Q8TBQ9	KISHA_HUMAN	TMEM167A TMEM167	Protein kish-A
Q96A72	MGN2_HUMAN	MAGOHB MAGOH2	Protein mago nashi homolog 2
Q9Y316	MEMO1_HUMAN	MEMO1 C2orf4 MEMO NS5ATP7 CGI-27	Protein MEMO1
Q8WVF1	OSCP1_HUMAN	OSCP1 C1orf102 NOR1	Protein OSCP1
Q96C90	PP14B_HUMAN	PPP1R14B PLCB3N PNG	Protein phosphatase 1 regulatory subunit 14B
P49593	PPM1F_HUMAN	PPM1F KIAA0015 POPX2	Protein phosphatase 1F
Q96M27	PRRC1_HUMAN	PRRC1	Protein PRRC1
P31949	S10AB_HUMAN	S100A11 MLN70 S100C	Protein S100-A11
Q9HCY8	S10AE_HUMAN	S100A14 S100A15	Protein S100-A14
P26447	S10A4_HUMAN	S100A4 CAPL MTS1	Protein S100-A4
Q9Y2Z0	SGT1_HUMAN	SUGT1	Protein SGT1 homolog
Q8N114	SHSA5_HUMAN	SHISA5 SCOTIN PSEC0133	Protein shisa-5
Q9UPR3	SMG5_HUMAN	SMG5 EST1B KIAA1089	Protein SMG5
Q9UK55	ZPI_HUMAN	SERPINA10 ZPI UNQ707/PRO1358	Protein Z-dependent protease inhibitor
Q99497	PARK7_HUMAN	PARK7	Protein/nucleic acid deglycase DJ-1
Q08188	TGM3_HUMAN	TGM3	Protein-glutamine gamma-glutamyltransferase E
P22061	PIMT_HUMAN	PCMT1	Protein-L-isoaspartate
P00734	THRB_HUMAN	F2	Prothrombin
P20396	TRH_HUMAN	TRH	Pro-thyrotropin-releasing hormone
Q96MK3	FA20A_HUMAN	FAM20A UNQ9388/PRO34279	Pseudokinase FAM20A
P00491	PNPH_HUMAN	PNP NP	Purine nucleoside phosphorylase
P55786	PSA_HUMAN	NPEPPS PSA	Puromycin-sensitive aminopeptidase
Q8NHP8	PLBL2_HUMAN	PLBD2	Putative phospholipase B-like 2
Q92928	RAB1C_HUMAN	RAB1C	Putative Ras-related protein Rab-1C
O00764	PDXK_HUMAN	PDXK C21orf124 C21orf97 PKH PNK PRED79	Pyridoxal kinase
Q8NCN5	PDPR_HUMAN	PDPR KIAA1990	Pyruvate dehydrogenase phosphatase regulatory subunit, mitochondrial
P14618	KPYM_HUMAN	PKM OIP3 PK2 PK3 PKM2	Pyruvate kinase PKM
Q08257	QOR_HUMAN	CRYZ	Quinone oxidoreductase
P31150	GDIA_HUMAN	GDI1 GDIL OPHN2 RABGDIA XAP4	Rab GDP dissociation inhibitor alpha
P50395	GDIB_HUMAN	GDI2 RABGDIB	Rab GDP dissociation inhibitor beta
P35241	RADI_HUMAN	RDX	Radixin
A6NK89	RASFA_HUMAN	RASSF10	Ras association domain-containing protein 10
P46940	IQGA1_HUMAN	IQGAP1 KIAA0051	Ras GTPase-activating-like protein IQGAP1
P15153	RAC2_HUMAN	RAC2	Ras-related C3 botulinum toxin substrate 2
P61026	RAB10_HUMAN	RAB10	Ras-related protein Rab-10
Q9UL25	RAB21_HUMAN	RAB21 KIAA0118	Ras-related protein Rab-21
P62834	RAP1A_HUMAN	RAP1A KREV1	Ras-related protein Rap-1A
P63244	RACK1_HUMAN	RACK1 GNB2L1 HLC7 PIG21	Receptor of activated protein C kinase 1
P36888	FLT3_HUMAN	FLT3 CD135 FLK2 STK1	Receptor-type tyrosine-protein kinase FLT3
P10586	PTPRF_HUMAN	PTPRF LAR	Receptor-type tyrosine-protein phosphatase F
P23470	PTPRG_HUMAN	PTPRG PTPG	Receptor-type tyrosine-protein phosphatase gamma
Q13332	PTPRS_HUMAN	PTPRS	Receptor-type tyrosine-protein phosphatase S
P23471	PTPRZ_HUMAN	PTPRZ1 HTPZP2 PTPRZ PTPRZ2 PTPZ	Receptor-type tyrosine-protein phosphatase zeta
Q16849	PTPRN_HUMAN	PTPRN ICA3 ICA512	Receptor-type tyrosine-protein phosphatase-like N
P78509	RELN_HUMAN	RELN	Reelin
O75787	RENR_HUMAN	ATP6AP2 ATP6IP2 CAPER ELDF10 HT028 MSTP009 PSEC0072	Renin receptor
P35244	RFA3_HUMAN	RPA3 REPA3 RPA14	Replication protein A 14 kDa subunit
Q9UKL0	RCOR1_HUMAN	RCOR1 KIAA0071 RCOR	REST corepressor 1
Q9BSG5	RTBDN_HUMAN	RTBDN	Retbindin
Q14257	RCN2_HUMAN	RCN2 ERC55	Reticulocalbin-2
Q9NQC3	RTN4_HUMAN	RTN4 KIAA0886 NOGO My043 SP1507	Reticulon-4
P00352	AL1A1_HUMAN	ALDH1A1 ALDC ALDH1 PUMB1	Retinal dehydrogenase 1
P12271	RLBP1_HUMAN	RLBP1 CRALBP	Retinaldehyde-binding protein 1
P49788	TIG1_HUMAN	RARRES1 PEIG1 TIG1	Retinoic acid receptor responder protein 1
Q99969	RARR2_HUMAN	RARRES2 TIG2	Retinoic acid receptor responder protein 2
Q8TC12	RDH11_HUMAN	RDH11 ARSDR1 PSDR1 SDR7C1 CGI-82	Retinol dehydrogenase 11
P10745	RET3_HUMAN	RBP3	Retinol-binding protein 3
P02753	RET4_HUMAN	RBP4 PRO2222	Retinol-binding protein 4
O15537	XLRS1_HUMAN	RS1 XLRS1	Retinoschisin
P52565	GDIR1_HUMAN	ARHGDIA GDIA1	Rho GDP-dissociation inhibitor 1
P52566	GDIR2_HUMAN	ARHGDIB GDIA2 GDID4 RAP1GN1	Rho GDP-dissociation inhibitor 2
P08100	OPSD_HUMAN	RHO OPN2	Rhodopsin
Q15835	GRK1_HUMAN	GRK1 RHOK	Rhodopsin kinase GRK1
P34096	RNAS4_HUMAN	RNASE4 RNS4	Ribonuclease 4
P13489	RINI_HUMAN	RNH1 PRI RNH	Ribonuclease inhibitor
P07998	RNAS1_HUMAN	RNASE1 RIB1 RNS1	Ribonuclease pancreatic
O00584	RNT2_HUMAN	RNASET2 RNASE6PL	Ribonuclease T2
P60891	PRPS1_HUMAN	PRPS1	Ribose-phosphate pyrophosphokinase 1
Q9NP77	SSU72_HUMAN	SSU72 HSPC182 PNAS-120	RNA polymerase II subunit A C-terminal domain phosphatase SSU72
Q5T481	RBM20_HUMAN	RBM20	RNA-binding protein 20
P16499	PDE6A_HUMAN	PDE6A PDEA	Rod cGMP-specific 3',5'-cyclic phosphodiesterase subunit alpha
P35913	PDE6B_HUMAN	PDE6B PDEB	Rod cGMP-specific 3',5'-cyclic phosphodiesterase subunit beta
Q03395	ROM1_HUMAN	ROM1 TSPAN23	Rod outer segment membrane protein 1
P10523	ARRS_HUMAN	SAG	S-arrestin
Q86VB7	C163A_HUMAN	CD163 M130	Scavenger receptor cysteine-rich type 1 protein M130
O75711	SCRG1_HUMAN	SCRG1 UNQ390/PRO725	Scrapie-responsive protein 1
Q12765	SCRN1_HUMAN	SCRN1 KIAA0193	Secernin-1
Q8WVN6	SCTM1_HUMAN	SECTM1 K12	Secreted and transmembrane protein 1
Q8N474	SFRP1_HUMAN	SFRP1 FRP FRP1 SARP2	Secreted frizzled-related protein 1
Q96HF1	SFRP2_HUMAN	SFRP2 FRP2 SARP1 FKSG12 UNQ361/PRO697	Secreted frizzled-related protein 2
Q92765	SFRP3_HUMAN	FRZB FIZ FRE FRP FRZB1 SFRP3	Secreted frizzled-related protein 3
Q6FHJ7	SFRP4_HUMAN	SFRP4 FRPHE	Secreted frizzled-related protein 4
P05060	SCG1_HUMAN	CHGB SCG1	Secretogranin-1
P13521	SCG2_HUMAN	SCG2 CHGC	Secretogranin-2
Q8WXD2	SCG3_HUMAN	SCG3 UNQ2502/PRO5990	Secretogranin-3
Q9BYH1	SE6L1_HUMAN	SEZ6L KIAA0927 UNQ2542/PRO6094	Seizure 6-like protein
Q6UXD5	SE6L2_HUMAN	SEZ6L2 PSK UNQ1903/PRO4349	Seizure 6-like protein 2
Q53EL9	SEZ6_HUMAN	SEZ6	Seizure protein 6 homolog
P49903	SPS1_HUMAN	SEPHS1 SELD SPS SPS1	Selenide, water dikinase 1
P49908	SEPP1_HUMAN	SELENOP SELP SEPP1	Selenoprotein P
Q14563	SEM3A_HUMAN	SEMA3A SEMAD	Semaphorin-3A
Q13214	SEM3B_HUMAN	SEMA3B SEMA5 SEMAA	Semaphorin-3B
Q99985	SEM3C_HUMAN	SEMA3C SEMAE	Semaphorin-3C
Q13275	SEM3F_HUMAN	SEMA3F	Semaphorin-3F
Q9NS98	SEM3G_HUMAN	SEMA3G	Semaphorin-3G
Q9H3S1	SEM4A_HUMAN	SEMA4A SEMAB SEMB UNQ783/PRO1317	Semaphorin-4A
Q9NPR2	SEM4B_HUMAN	SEMA4B KIAA1745 SEMAC UNQ749/PRO1480	Semaphorin-4B
Q9H2E6	SEM6A_HUMAN	SEMA6A KIAA1368 SEMAQ	Semaphorin-6A
O75326	SEM7A_HUMAN	SEMA7A CD108 SEMAL	Semaphorin-7A
P35270	SPRE_HUMAN	SPR	Sepiapterin reductase
Q15019	SEPT2_HUMAN	SEPTIN2 DIFF6 KIAA0158 NEDD5 SEPT2	Septin-2
P34897	GLYM_HUMAN	SHMT2	Serine hydroxymethyltransferase, mitochondrial
Q92743	HTRA1_HUMAN	HTRA1 HTRA PRSS11	Serine protease HTRA1
O43464	HTRA2_HUMAN	HTRA2 OMI PRSS25	Serine protease HTRA2, mitochondrial
Q8N165	PDK1L_HUMAN	PDIK1L CLIK1L	Serine/threonine-protein kinase PDIK1L
P30153	2AAA_HUMAN	PPP2R1A	Serine/threonine-protein phosphatase 2A 65 kDa regulatory subunit A alpha isoform
Q15257	PTPA_HUMAN	PTPA PPP2R4	Serine/threonine-protein phosphatase 2A activator
P36873	PP1G_HUMAN	PPP1CC	Serine/threonine-protein phosphatase PP1-gamma catalytic subunit
P49591	SYSC_HUMAN	SARS SERS	Serine--tRNA ligase, cytoplasmic
P02787	TRFE_HUMAN	TF PRO1400	Serotransferrin
A8MV23	SERP3_HUMAN	SERPINE3	Serpin E3
P50454	SERPH_HUMAN	SERPINH1 CBP1 CBP2 HSP47 SERPINH2 PIG14	Serpin H1
P02768	ALBU_HUMAN	ALB GIG20 GIG42 PRO0903 PRO1708 PRO2044 PRO2619 PRO2675 UNQ696/PRO1341	Serum albumin
P0DJI8	SAA1_HUMAN	SAA1	Serum amyloid A-1 protein
P35542	SAA4_HUMAN	SAA4 CSAA	Serum amyloid A-4 protein
P02743	SAMP_HUMAN	APCS PTX2	Serum amyloid P-component
P27169	PON1_HUMAN	PON1 PON	Serum paraoxonase/arylesterase 1
P04278	SHBG_HUMAN	SHBG	Sex hormone-binding globulin
P10768	ESTD_HUMAN	ESD	S-formylglutathione hydrolase
Q9HAT2	SIAE_HUMAN	SIAE YSG2	Sialate O-acetylesterase
Q9NR45	SIAS_HUMAN	NANS SAS	Sialic acid synthase
Q99519	NEUR1_HUMAN	NEU1 NANH	Sialidase-1
Q8IWY4	SCUB1_HUMAN	SCUBE1	Signal peptide, CUB and EGF-like domain-containing protein 1
P37108	SRP14_HUMAN	SRP14	Signal recognition particle 14 kDa protein
P49458	SRP09_HUMAN	SRP9	Signal recognition particle 9 kDa protein
Q5TFQ8	SIRBL_HUMAN	SIRPB1	Signal-regulatory protein beta-1 isoform 3
Q04837	SSBP_HUMAN	SSBP1 SSBP	Single-stranded DNA-binding protein, mitochondrial
O94991	SLIK5_HUMAN	SLITRK5 KIAA0918 LRRC11	SLIT and NTRK-like protein 5
P62304	RUXE_HUMAN	SNRPE	Small nuclear ribonucleoprotein E
P62308	RUXG_HUMAN	SNRPG PBSCG	Small nuclear ribonucleoprotein G
Q9BYE4	SPR2G_HUMAN	SPRR2G	Small proline-rich protein 2G
Q13126	MTAP_HUMAN	MTAP MSAP	S-methyl-5'-thioadenosine phosphorylase
P05023	AT1A1_HUMAN	ATP1A1	Sodium/potassium-transporting ATPase subunit alpha-1
Q8WVQ1	CANT1_HUMAN	CANT1 SHAPY	Soluble calcium-activated nucleotidase 1
Q99523	SORT_HUMAN	SORT1	Sortilin
P09486	SPRC_HUMAN	SPARC ON	SPARC
Q14515	SPRL1_HUMAN	SPARCL1	SPARC-like protein 1
P02549	SPTA1_HUMAN	SPTA1 SPTA	Spectrin alpha chain, erythrocytic 1
Q13813	SPTN1_HUMAN	SPTAN1 NEAS SPTA2	Spectrin alpha chain, non-erythrocytic 1
P11277	SPTB1_HUMAN	SPTB SPTB1	Spectrin beta chain, erythrocytic
Q5JUK2	SOLH1_HUMAN	SOHLH1 C9orf157 NOHLH TEB2	Spermatogenesis- and oogenesis-specific basic helix-loop-helix-containing protein 1
P19623	SPEE_HUMAN	SRM SPS1 SRML1	Spermidine synthase
P52788	SPSY_HUMAN	SMS	Spermine synthase
P63208	SKP1_HUMAN	SKP1 EMC19 OCP2 SKP1A TCEB1L	S-phase kinase-associated protein 1
Q13838	DX39B_HUMAN	DDX39B BAT1 UAP56	Spliceosome RNA helicase DDX39B
O75533	SF3B1_HUMAN	SF3B1 SAP155	Splicing factor 3B subunit 1
Q9HCB6	SPON1_HUMAN	SPON1 KIAA0762 VSGP	Spondin-1
Q8WW59	SPRY4_HUMAN	SPRYD4	SPRY domain-containing protein 4
P52823	STC1_HUMAN	STC1 STC	Stanniocalcin-1
O76061	STC2_HUMAN	STC2	Stanniocalcin-2
P16949	STMN1_HUMAN	STMN1 C1orf215 LAP18 OP18	Stathmin
Q15738	NSDHL_HUMAN	NSDHL H105E3	Sterol-4-alpha-carboxylate 3-dehydrogenase, decarboxylating
Q9UJZ1	STML2_HUMAN	STOML2 SLP2 HSPC108	Stomatin-like protein 2, mitochondrial
P31948	STIP1_HUMAN	STIP1	Stress-induced-phosphoprotein 1
P31040	SDHA_HUMAN	SDHA SDH2 SDHF	Succinate dehydrogenase [ubiquinone] flavoprotein subunit, mitochondrial
O00391	QSOX1_HUMAN	QSOX1 QSCN6 UNQ2520/PRO6013	Sulfhydryl oxidase 1
Q9UBE0	SAE1_HUMAN	SAE1 AOS1 SUA1 UBLE1A	SUMO-activating enzyme subunit 1
Q9UBT2	SAE2_HUMAN	UBA2 SAE2 UBLE1B HRIHFB2115	SUMO-activating enzyme subunit 2
P00441	SODC_HUMAN	SOD1	Superoxide dismutase [Cu-Zn]
O15260	SURF4_HUMAN	SURF4 SURF-4	Surfeit locus protein 4
Q96A49	SYAP1_HUMAN	SYAP1 PRO3113	Synapse-associated protein 1
Q99536	VAT1_HUMAN	VAT1	Synaptic vesicle membrane protein VAT-1 homolog
O43581	SYT7_HUMAN	SYT7 PCANAP7	Synaptotagmin-7
P31431	SDC4_HUMAN	SDC4	Syndecan-4
O00560	SDCB1_HUMAN	SDCBP MDA9 SYCL	Syntenin-1
Q9Y490	TLN1_HUMAN	TLN1 KIAA1027 TLN	Talin-1
Q13148	TADBP_HUMAN	TARDBP TDP43	TAR DNA-binding protein 43
Q7Z7G0	TARSH_HUMAN	ABI3BP NESHBP TARSH	Target of Nesh-SH3
P78371	TCPB_HUMAN	CCT2 99D8.1 CCTB	T-complex protein 1 subunit beta
P50991	TCPD_HUMAN	CCT4 CCTD SRB	T-complex protein 1 subunit delta
P48643	TCPE_HUMAN	CCT5 CCTE KIAA0098	T-complex protein 1 subunit epsilon
Q99832	TCPH_HUMAN	CCT7 CCTH NIP7-1	T-complex protein 1 subunit eta
P49368	TCPG_HUMAN	CCT3 CCTG TRIC5	T-complex protein 1 subunit gamma
P50990	TCPQ_HUMAN	CCT8 C21orf112 CCTQ KIAA0002	T-complex protein 1 subunit theta
P40227	TCPZ_HUMAN	CCT6A CCT6 CCTZ	T-complex protein 1 subunit zeta
P24821	TENA_HUMAN	TNC HXB	Tenascin
Q92752	TENR_HUMAN	TNR	Tenascin-R
P22105	TENX_HUMAN	TNXB HXBL TNX TNXB1 TNXB2 XB	Tenascin-X
Q08629	TICN1_HUMAN	SPOCK1 SPOCK TIC1 TICN1	Testican-1
Q92563	TICN2_HUMAN	SPOCK2 KIAA0275 TICN2 UNQ269/PRO306	Testican-2
Q9BQ16	TICN3_HUMAN	SPOCK3 TICN3 UNQ409/PRO771	Testican-3
Q5SRN2	TSBP1_HUMAN	TSBP1 C6orf10	Testis-expressed basic protein 1
P05452	TETN_HUMAN	CLEC3B TNA	Tetranectin
Q99614	TTC1_HUMAN	TTC1 TPR1	Tetratricopeptide repeat protein 1
P10599	THIO_HUMAN	TXN TRDX TRX TRX1	Thioredoxin
Q16881	TRXR1_HUMAN	TXNRD1 GRIM12 KDRF	Thioredoxin reductase 1, cytoplasmic
Q99757	THIOM_HUMAN	TXN2 TRX2	Thioredoxin, mitochondrial
P30048	PRDX3_HUMAN	PRDX3 AOP1	Thioredoxin-dependent peroxide reductase, mitochondrial
P26639	SYTC_HUMAN	TARS1 TARS	Threonine--tRNA ligase 1, cytoplasmic
P35443	TSP4_HUMAN	THBS4 TSP4	Thrombospondin-4
Q9NXG2	THUM1_HUMAN	THUMPD1	THUMP domain-containing protein 1
P19971	TYPH_HUMAN	TYMP ECGF1	Thymidine phosphorylase
P63313	TYB10_HUMAN	TMSB10 PTMB10 THYB10	Thymosin beta-10
P62328	TYB4_HUMAN	TMSB4X TB4X THYB4 TMSB4	Thymosin beta-4
Q10587	TEF_HUMAN	TEF KIAA1655	Thyrotroph embryonic factor
P05543	THBG_HUMAN	SERPINA7 TBG	Thyroxine-binding globulin
O75663	TIPRL_HUMAN	TIPRL	TIP41-like protein
P04066	FUCO_HUMAN	FUCA1 Nbla10230	Tissue alpha-L-fucosidase
Q8WZ42	TITIN_HUMAN	TTN	Titin
P37837	TALDO_HUMAN	TALDO1 TAL TALDO TALDOR	Transaldolase
P61812	TGFB2_HUMAN	TGFB2	Transforming growth factor beta-2 proprotein
Q15582	BGH3_HUMAN	TGFBI BIGH3	Transforming growth factor-beta-induced protein ig-h3
P61586	RHOA_HUMAN	RHOA ARH12 ARHA RHO12	Transforming protein RhoA
P37802	TAGL2_HUMAN	TAGLN2 KIAA0120 CDABP0035	Transgelin-2
O43493	TGON2_HUMAN	TGOLN2 TGN46 TGN51	Trans-Golgi network integral membrane protein 2
P55072	TERA_HUMAN	VCP	Transitional endoplasmic reticulum ATPase
P29401	TKT_HUMAN	TKT	Transketolase
P51854	TKTL1_HUMAN	TKTL1 TKR TKT2	Transketolase-like protein 1
Q15631	TSN_HUMAN	TSN	Translin
Q99598	TSNAX_HUMAN	TSNAX TRAX	Translin-associated protein X
P43307	SSRA_HUMAN	SSR1 TRAPA PSEC0262	Translocon-associated protein subunit alpha
P51571	SSRD_HUMAN	SSR4 TRAPD	Translocon-associated protein subunit delta
P49755	TMEDA_HUMAN	TMED10 TMP21	Transmembrane emp24 domain-containing protein 10
Q14956	GPNMB_HUMAN	GPNMB HGFIN NMB UNQ1725/PRO9925	Transmembrane glycoprotein NMB
Q24JP5	T132A_HUMAN	TMEM132A HSPA5BP1 KIAA1583	Transmembrane protein 132A
Q66K66	TM198_HUMAN	TMEM198	Transmembrane protein 198
Q9C0B7	TNG6_HUMAN	TANGO6 KIAA1746 TMCO7	Transport and Golgi organization protein 6 homolog
Q92973	TNPO1_HUMAN	TNPO1 KPNB2 MIP1 TRN	Transportin-1
P02766	TTHY_HUMAN	TTR PALB	Transthyretin
P40939	ECHA_HUMAN	HADHA HADH	Trifunctional enzyme subunit alpha, mitochondrial
P55084	ECHB_HUMAN	HADHB MSTP029	Trifunctional enzyme subunit beta, mitochondrial
P22102	PUR2_HUMAN	GART PGFT PRGS	Trifunctional purine biosynthetic protein adenosine-3
Q9NZC2	TREM2_HUMAN	TREM2	Triggering receptor expressed on myeloid cells 2
P60174	TPIS_HUMAN	TPI1 TPI	Triosephosphate isomerase
O14773	TPP1_HUMAN	TPP1 CLN2 GIG1 UNQ267/PRO304	Tripeptidyl-peptidase 1
P06753	TPM3_HUMAN	TPM3	Tropomyosin alpha-3 chain
P07477	TRY1_HUMAN	PRSS1 TRP1 TRY1 TRYP1	Trypsin-1
P23381	SYWC_HUMAN	WARS IFI53 WRS	Tryptophan--tRNA ligase, cytoplasmic
Q71U36	TBA1A_HUMAN	TUBA1A TUBA3	Tubulin alpha-1A chain
P68363	TBA1B_HUMAN	TUBA1B	Tubulin alpha-1B chain
P07437	TBB5_HUMAN	TUBB TUBB5 OK/SW-cl.56	Tubulin beta chain
Q9BVA1	TBB2B_HUMAN	TUBB2B	Tubulin beta-2B chain
P68371	TBB4B_HUMAN	TUBB4B TUBB2C	Tubulin beta-4B chain
O14763	TR10B_HUMAN	TNFRSF10B DR5 KILLER TRAILR2 TRICK2 ZTNFR9 UNQ160/PRO186	Tumor necrosis factor receptor superfamily member 10B
P08138	TNR16_HUMAN	NGFR TNFRSF16	Tumor necrosis factor receptor superfamily member 16
P55327	TPD52_HUMAN	TPD52	Tumor protein D52
Q6IBS0	TWF2_HUMAN	TWF2 PTK9L MSTP011	Twinfilin-2
Q9GZX9	TWSG1_HUMAN	TWSG1 TSG PSEC0250	Twisted gastrulation protein homolog 1
P54577	SYYC_HUMAN	YARS	Tyrosine--tRNA ligase, cytoplasmic
Q9Y333	LSM2_HUMAN	LSM2 C6orf28 G7B	U6 snRNA-associated Sm-like protein LSm2
O95777	LSM8_HUMAN	LSM8	U6 snRNA-associated Sm-like protein LSm8
Q9NRR5	UBQL4_HUMAN	UBQLN4 C1orf6 CIP75 UBIN	Ubiquilin-4
O75208	COQ9_HUMAN	COQ9 C16orf49 HSPC326 PSEC0129	Ubiquinone biosynthesis protein COQ9, mitochondrial
P45974	UBP5_HUMAN	USP5 ISOT	Ubiquitin carboxyl-terminal hydrolase 5
Q93009	UBP7_HUMAN	USP7 HAUSP	Ubiquitin carboxyl-terminal hydrolase 7
P09936	UCHL1_HUMAN	UCHL1	Ubiquitin carboxyl-terminal hydrolase isozyme L1
Q96FW1	OTUB1_HUMAN	OTUB1 OTB1 OTU1 HSPC263	Ubiquitin thioesterase OTUB1
P62837	UB2D2_HUMAN	UBE2D2 PUBC1 UBC4 UBC5B UBCH4 UBCH5B	Ubiquitin-conjugating enzyme E2 D2
P61086	UBE2K_HUMAN	UBE2K HIP2 LIG	Ubiquitin-conjugating enzyme E2 K
P68036	UB2L3_HUMAN	UBE2L3 UBCE7 UBCH7	Ubiquitin-conjugating enzyme E2 L3
Q15819	UB2V2_HUMAN	UBE2V2 MMS2 UEV2	Ubiquitin-conjugating enzyme E2 variant 2
P22314	UBA1_HUMAN	UBA1 A1S9T UBE1	Ubiquitin-like modifier-activating enzyme 1
O75752	B3GL1_HUMAN	B3GALNT1 B3GALT3 UNQ531/PRO1074	UDP-GalNAc:beta-1,3-N-acetylgalactosaminyltransferase 1
Q14376	GALE_HUMAN	GALE	UDP-glucose 4-epimerase
Q16222	UAP1_HUMAN	UAP1 SPAG2	UDP-N-acetylhexosamine pyrophosphorylase
P06132	DCUP_HUMAN	UROD	Uroporphyrinogen decarboxylase
P54727	RD23B_HUMAN	RAD23B	UV excision repair protein RAD23 homolog B
Q5THJ4	VP13D_HUMAN	VPS13D KIAA0453	Vacuolar protein sorting-associated protein 13D
Q96QK1	VPS35_HUMAN	VPS35 MEM3 TCCCTA00141	Vacuolar protein sorting-associated protein 35
Q9BRG1	VPS25_HUMAN	VPS25 DERP9 EAP20	Vacuolar protein-sorting-associated protein 25
Q14508	WFDC2_HUMAN	WFDC2 HE4 WAP5	WAP four-disulfide core domain protein 2
Q8TEU8	WFKN2_HUMAN	WFIKKN2 GASP1 WFIKKNRP UNQ9235/PRO31996	WAP, Kazal, immunoglobulin, Kunitz and NTR domain-containing protein 2
P17948	VGFR1_HUMAN	FLT1 FLT FRT VEGFR1	Vascular endothelial growth factor receptor 1
Q6EMK4	VASN_HUMAN	VASN SLITL2 UNQ314/PRO357/PRO1282	Vasorin
Q5JSH3	WDR44_HUMAN	WDR44	WD repeat-containing protein 44
P13611	CSPG2_HUMAN	VCAN CSPG2	Versican core protein
P51809	VAMP7_HUMAN	VAMP7 SYBL1	Vesicle-associated membrane protein 7
Q12907	LMAN2_HUMAN	LMAN2 C5orf8	Vesicular integral-membrane protein VIP36
P08670	VIME_HUMAN	VIM	Vimentin
P18206	VINC_HUMAN	VCL	Vinculin
P02774	VTDB_HUMAN	GC	Vitamin D-binding protein
P04070	PROC_HUMAN	PROC	Vitamin K-dependent protein C
P07225	PROS_HUMAN	PROS1 PROS	Vitamin K-dependent protein S
P22891	PROZ_HUMAN	PROZ	Vitamin K-dependent protein Z
P04004	VTNC_HUMAN	VTN	Vitronectin
Q9Y5W5	WIF1_HUMAN	WIF1 UNQ191/PRO217	Wnt inhibitory factor 1
Q15878	CAC1E_HUMAN	CACNA1E CACH6 CACNL1A6	Voltage-dependent R-type calcium channel subunit alpha-1E
P04275	VWF_HUMAN	VWF F8VWF	von Willebrand factor
Q8WY21	SORC1_HUMAN	SORCS1 SORCS	VPS10 domain-containing receptor SorCS1
Q8TAG5	VTM2A_HUMAN	VSTM2A VSTM2	V-set and transmembrane domain-containing protein 2A
A6NLU5	VTM2B_HUMAN	VSTM2B	V-set and transmembrane domain-containing protein 2B
P38606	VATA_HUMAN	ATP6V1A ATP6A1 ATP6V1A1 VPP2	V-type proton ATPase catalytic subunit A
Q15904	VAS1_HUMAN	ATP6AP1 ATP6IP1 ATP6S1 VATPS1 XAP3	V-type proton ATPase subunit S1
Q5VU97	CAHD1_HUMAN	CACHD1 KIAA1573 VWCD1	VWFA and cache domain-containing protein 1
P13010	XRCC5_HUMAN	XRCC5 G22P2	X-ray repair cross-complementing protein 5
P12956	XRCC6_HUMAN	XRCC6 G22P1	X-ray repair cross-complementing protein 6
Q86Y38	XYLT1_HUMAN	XYLT1 XT1	Xylosyltransferase 1
Q9NQZ6	ZC4H2_HUMAN	ZC4H2 HCA127 KIAA1166	Zinc finger C4H2 domain-containing protein
Q86V15	CASZ1_HUMAN	CASZ1 CST SRG ZNF693	Zinc finger protein castor homolog 1
P25311	ZA2G_HUMAN	AZGP1 ZAG ZNGP1	Zinc-alpha-2-glycoprotein

## Sheet: Table S2
Supplementary Table 2: Biological processes associated with all 1,177 identified proteins base on DAVID bioinformatics resources.
Biological Processes	Count	p-value (Benjamini)
Proteolysis	88	3.25695e-14
Cell adhesion	80	1.08002e-12
Oxidation-reduction process	63	0.01
Platelet degranulation	58	1.59861e-36
Cell-cell adhesion	57	4.71867e-12
Innate immune response	53	0.00119696
Negative regulation of endopeptidase activity	50	2.60961e-23
Receptor-mediated endocytosis	48	2.87992e-13
Extracellular matrix organization	46	3.38185e-11
Fc-epsilon receptor signaling pathway	42	2.74926e-10
Protein folding	42	3.67087e-10
Response to drug	42	0.000773993
Viral process	41	0.00111982
Complement activation, classical pathway	39	7.57301e-17
MAPK cascade	39	0.000314426
Negative regulation of canonical Wnt signaling pathway	37	1.61736e-08
Carbohydrate metabolic process	37	9.65672e-08
Complement activation	36	2.76242e-16
Regulation of mRNA stability	36	6.17284e-14
Positive regulation of canonical Wnt signaling pathway	35	5.19825e-11
Blood coagulation	35	5.03364e-06
Axon guidance	32	5.32999e-06
Protein polyubiquitination	32	0.000123877
Proteasome-mediated ubiquitin-dep protein catabolic process	32	0.000776518
Angiogenesis	32	0.00369209
Cellular protein metabolic process	31	1.54649e-08
Wnt signaling pathway, planar cell polarity pathway	30	1.45499e-10
Stimulatory C-type lectin receptor signaling pathway	29	1.79355e-08
T cell receptor signaling pathway	29	4.14889e-05
Visual perception	29	0.00722131
Antigen processing and presentation via MHC class I	28	2.70006e-13
NIK/NF-kappaB signaling	28	8.24674e-13
Tumor necrosis factor-mediated signaling pathway	28	1.28371e-06

## Sheet: Table S3
Supplementary Table 3: Average and fold differences of normalized SWATH-intensities of the 1,177 quantified proteins. Statistical significant test of abundance changes between RRD and MH-Pucker or RRD and PDR-TRD eyes were conducted using a Welch’s t-test. FC = fold differences.
		Average SWATH intensities				RRD vs ALL CTRs		RRD vs MH-Pucker		RRD vs PDR-TRD
Accession	Description	ALL CTRs	RRD	MHPucker	PDR-TRD	FC	q-value	FC	q-value	FC	q-value
P61604	10 kDa heat shock protein, mitochondrial (Hsp10) (10 kDa chaperonin) (Chaperonin 10) (CPN10) (Early-pregnancy factor) (EPF)	15805.1	38608.7	12174.3	21856.5	2.4428	1	3.17134	1	1.76646	1
P31946	14-3-3 protein beta/alpha (Protein 1054) (Protein kinase C inhibitor protein 1) (KCIP-1) [Cleaved into: 14-3-3 protein beta/alpha, N-terminally processed]	54561.1	73907	55854.4	52405.7	1.35457	1	1.32321	1	1.41029	1
P62258	14-3-3 protein epsilon (14-3-3E)	110675	208729	109740	112234	1.88596	3.11726e-05	1.90204	0.0154222	1.85977	0.336648
Q04917	14-3-3 protein eta (Protein AS1)	19406.4	23381.5	14139.4	28184.6	1.20483	1	1.65364	1	0.829583	1
P61981	14-3-3 protein gamma (Protein kinase C inhibitor protein 1) (KCIP-1) [Cleaved into: 14-3-3 protein gamma, N-terminally processed]	34840	63064.7	34745.4	34997.8	1.81012	0.260604	1.81505	0.782014	1.80196	1
P27348	14-3-3 protein theta (14-3-3 protein T-cell) (14-3-3 protein tau) (Protein HS1)	174276	113155	163646	191993	0.649285	1	0.691461	1	0.589369	1
P63104	14-3-3 protein zeta/delta (Protein kinase C inhibitor protein 1) (KCIP-1)	1.234e+06	1.92602e+06	1.26244e+06	1.1866e+06	1.5608	1	1.52564	1	1.62314	1
Q99460	26S proteasome non-ATPase regulatory subunit 1 (26S proteasome regulatory subunit RPN2) (26S proteasome regulatory subunit S1) (26S proteasome subunit p112)	7051.91	20464.2	6619.22	7773.06	2.90194	0.00130698	3.09163	0.00103552	2.63271	0.00741922
O00231	26S proteasome non-ATPase regulatory subunit 11 (26S proteasome regulatory subunit RPN6) (26S proteasome regulatory subunit S9) (26S proteasome regulatory subunit p44.5)	6938.76	16080.6	7987.46	5190.93	2.31751	0.164042	2.01323	1	3.09783	0.138436
O00232	26S proteasome non-ATPase regulatory subunit 12 (26S proteasome regulatory subunit RPN5) (26S proteasome regulatory subunit p55)	26204.5	45391.2	8031.37	56493.2	1.73219	1	5.65174	1.05036e-18	0.803481	1
Q9UNM6	26S proteasome non-ATPase regulatory subunit 13 (26S proteasome regulatory subunit RPN9) (26S proteasome regulatory subunit S11) (26S proteasome regulatory subunit p40.5)	412.967	400.412	265.725	658.37	0.969599	1	1.50686	1	0.608187	1
Q15008	26S proteasome non-ATPase regulatory subunit 6 (26S proteasome regulatory subunit RPN7) (26S proteasome regulatory subunit S10) (Breast cancer-associated protein SGA-113M) (Phosphonoformate immuno-associated protein 4) (Proteasome regulatory particle subunit p44S10) (p42A)	2107.14	3730.84	2510.62	1434.67	1.77057	1	1.48602	1	2.60048	0.000344467
P51665	26S proteasome non-ATPase regulatory subunit 7 (26S proteasome regulatory subunit RPN8) (26S proteasome regulatory subunit S12) (Mov34 protein homolog) (Proteasome subunit p40)	2216.11	2080.87	1993.72	2586.76	0.938976	1	1.04371	1	0.804433	1
P62333	26S proteasome regulatory subunit 10B (26S proteasome AAA-ATPase subunit RPT4) (Proteasome 26S subunit ATPase 6) (Proteasome subunit p42)	6369.43	11701.9	7469.68	4535.68	1.83719	1	1.56658	1	2.57996	0.437483
P62191	26S proteasome regulatory subunit 4 (P26s4) (26S proteasome AAA-ATPase subunit RPT2) (Proteasome 26S subunit ATPase 1)	53487.4	69671.6	44201.5	68964	1.30258	1	1.57623	1	1.01026	1
P17980	26S proteasome regulatory subunit 6A (26S proteasome AAA-ATPase subunit RPT5) (Proteasome 26S subunit ATPase 3) (Proteasome subunit P50) (Tat-binding protein 1) (TBP-1)	24357.5	66132.2	26336.1	21060	2.71506	0.000314558	2.51109	0.0199764	3.14018	7.72452e-05
P35998	26S proteasome regulatory subunit 7 (26S proteasome AAA-ATPase subunit RPT1) (Proteasome 26S subunit ATPase 2) (Protein MSS1)	37465.5	79381.4	23315.4	61049.2	2.11878	1	3.40468	0.000201975	1.30029	1
P62195	26S proteasome regulatory subunit 8 (26S proteasome AAA-ATPase subunit RPT6) (Proteasome 26S subunit ATPase 5) (Proteasome subunit p45) (Thyroid hormone receptor-interacting protein 1) (TRIP1) (p45/SUG)	68843.7	73523	81769.6	47300.6	1.06797	1	0.899149	1	1.55438	1
O43598	2'-deoxynucleoside 5'-phosphate N-hydrolase 1 (EC 3.2.2.-) (c-Myc-responsive protein RCL)	165007	223399	101890	270201	1.35388	1	2.19255	0.342676	0.826789	1
Q99714	3-hydroxyacyl-CoA dehydrogenase type-2 (EC 1.1.1.35) (17-beta-hydroxysteroid dehydrogenase 10) (17-beta-HSD 10) (EC 1.1.1.51) (2-methyl-3-hydroxybutyryl-CoA dehydrogenase) (MHBD) (3-hydroxy-2-methylbutyryl-CoA dehydrogenase) (EC 1.1.1.178) (3-hydroxyacyl-CoA dehydrogenase type II) (Endoplasmic reticulum-associated amyloid beta-peptide-binding protein) (Mitochondrial ribonuclease P protein 2) (Mit…	290450	561053	305424	265492	1.93167	0.371518	1.83696	1	2.11326	1
Q9BUT1	3-hydroxybutyrate dehydrogenase type 2 (EC 1.1.1.-) (EC 1.1.1.30) (Dehydrogenase/reductase SDR family member 6) (Oxidoreductase UCPA) (R-beta-hydroxybutyrate dehydrogenase) (Short chain dehydrogenase/reductase family 15C member 1)	19698.9	68852.9	19783.5	19557.9	3.49527	1.54948e-05	3.48033	2.70115e-05	3.52046	3.05902e-05
P31937	3-hydroxyisobutyrate dehydrogenase, mitochondrial (HIBADH) (EC 1.1.1.31)	17382.2	19073.8	18706.1	15175.6	1.09732	1	1.01966	1	1.25687	1
P42765	3-ketoacyl-CoA thiolase, mitochondrial (EC 2.3.1.16) (Acetyl-CoA acetyltransferase) (EC 2.3.1.9) (Acetyl-CoA acyltransferase) (Acyl-CoA hydrolase, mitochondrial) (EC 3.1.2.-) (EC 3.1.2.1) (EC 3.1.2.2) (Beta-ketothiolase) (Mitochondrial 3-oxoacyl-CoA thiolase) (T1)	57297.2	58305.5	28730.5	104908	1.0176	1	2.02939	1	0.555776	1
P25325	3-mercaptopyruvate sulfurtransferase (MST) (EC 2.8.1.2)	66595.3	108712	54270.8	87136	1.63242	1	2.00313	0.964815	1.24761	1
P46783	40S ribosomal protein S10 (Small ribosomal subunit protein eS10)	3793.05	9402.4	2474.19	5991.15	2.47885	1	3.8002	0.336542	1.56938	1
P62269	40S ribosomal protein S18 (Ke-3) (Ke3) (Small ribosomal subunit protein uS13)	29577.2	31139	36528.8	17991.3	1.05281	1	0.852452	1	1.73079	1
P15880	40S ribosomal protein S2 (40S ribosomal protein S4) (Protein LLRep3) (Small ribosomal subunit protein uS5)	9350.24	16410	4517.98	17404	1.75503	1	3.63215	2.31751e-05	0.942885	1
P46782	40S ribosomal protein S5 (Small ribosomal subunit protein uS7) [Cleaved into: 40S ribosomal protein S5, N-terminally processed]	12824.2	40389.9	9200.54	18863.7	3.1495	3.30763e-07	4.38995	1.18855e-11	2.14115	1
P62753	40S ribosomal protein S6 (Phosphoprotein NP33) (Small ribosomal subunit protein eS6)	3966.28	8674.3	3742.4	4339.41	2.18701	0.571634	2.31784	1	1.99896	1
P62081	40S ribosomal protein S7 (Small ribosomal subunit protein eS7)	56217.8	67066.8	53615.4	60555.1	1.19298	1	1.25089	1	1.10753	1
Q9BRK5	45 kDa calcium-binding protein (Cab45) (Stromal cell-derived factor 4) (SDF-4)	175146	303425	198153	136801	1.73241	0.000274137	1.53127	0.296862	2.21801	0.104353
P08195	4F2 cell-surface antigen heavy chain (4F2hc) (4F2 heavy chain antigen) (Lymphocyte activation antigen 4F2 large subunit) (Solute carrier family 3 member 2) (CD antigen CD98)	68757.8	116939	76588.4	55706.8	1.70074	0.512518	1.52685	1	2.09919	0.117293
P49189	4-trimethylaminobutyraldehyde dehydrogenase (TMABA-DH) (TMABALDH) (EC 1.2.1.47) (Aldehyde dehydrogenase E3 isozyme) (Aldehyde dehydrogenase family 9 member A1) (EC 1.2.1.3) (Gamma-aminobutyraldehyde dehydrogenase) (EC 1.2.1.19) (R-aminobutyraldehyde dehydrogenase) [Cleaved into: 4-trimethylaminobutyraldehyde dehydrogenase, N-terminally processed]	40184.8	108316	54011.8	17139.7	2.69545	0.000139319	2.00542	0.27743	6.31961	2.3071e-10
P17643	5,6-dihydroxyindole-2-carboxylic acid oxidase (DHICA oxidase) (EC 1.14.18.-) (Catalase B) (Glycoprotein 75) (Melanoma antigen gp75) (Tyrosinase-related protein 1) (TRP) (TRP-1) (TRP1)	39418.9	40545.3	50180.9	21482.1	1.02858	1	0.807982	1	1.8874	1
Q8IV08	5'-3' exonuclease PLD3 (EC 3.1.16.1) (Choline phosphatase 3) (HindIII K4L homolog) (Hu-K4) (Phosphatidylcholine-hydrolyzing phospholipase D3) (Phospholipase D3) (PLD 3)	198062	234827	220795	160174	1.18563	1	1.06355	1	1.46608	1
P10809	60 kDa heat shock protein, mitochondrial (EC 5.6.1.7) (60 kDa chaperonin) (Chaperonin 60) (CPN60) (Heat shock protein 60) (HSP-60) (Hsp60) (HuCHA60) (Mitochondrial matrix protein P1) (P60 lymphocyte protein)	82970.2	175734	79325.5	89044.6	2.11804	0.000201553	2.21535	0.000289666	1.97355	1
P05386	60S acidic ribosomal protein P1 (Large ribosomal subunit protein P1)	10551.3	26549.5	11801.1	8468.25	2.51624	0.000896667	2.24975	0.00900288	3.13518	0.00230215
P26373	60S ribosomal protein L13 (Breast basic conserved protein 1) (Large ribosomal subunit protein eL13)	55783.3	26224.4	16894.3	120598	0.470112	1	1.55227	1	0.217452	1
P52209	6-phosphogluconate dehydrogenase, decarboxylating (EC 1.1.1.44)	274502	633059	171418	446309	2.30621	1	3.69308	0.024414	1.41843	1
P08253	72 kDa type IV collagenase (EC 3.4.24.24) (72 kDa gelatinase) (Gelatinase A) (Matrix metalloproteinase-2) (MMP-2) (TBE-1) [Cleaved into: PEX]	666171	589650	321627	1.24041e+06	0.885133	1	1.83333	0.00072328	0.475367	1
Q9UHI8	A disintegrin and metalloproteinase with thrombospondin motifs 1 (ADAM-TS 1) (ADAM-TS1) (ADAMTS-1) (EC 3.4.24.-) (METH-1)	121361	251134	128159	110030	2.06932	3.79681e-13	1.95955	3.94344e-09	2.28242	0.0037936
Q9BWD1	Acetyl-CoA acetyltransferase, cytosolic (EC 2.3.1.9) (Acetyl-CoA transferase-like protein) (Cytosolic acetoacetyl-CoA thiolase)	31074.7	54022.4	28405.8	35522.8	1.73847	1	1.90181	1	1.52078	1
P24752	Acetyl-CoA acetyltransferase, mitochondrial (EC 2.3.1.9) (Acetoacetyl-CoA thiolase) (T2)	14644.5	17679	7588.98	26403.7	1.20721	1	2.32957	0.101937	0.669567	1
Q13510	Acid ceramidase (AC) (ACDase) (Acid CDase) (EC 3.5.1.23) (Acylsphingosine deacylase) (N-acylethanolamine hydrolase ASAH1) (EC 3.5.1.-) (N-acylsphingosine amidohydrolase) (Putative 32 kDa heart protein) (PHP32) [Cleaved into: Acid ceramidase subunit alpha; Acid ceramidase subunit beta]	267979	414303	267199	269280	1.54603	1	1.55054	1	1.53856	1
P39687	Acidic leucine-rich nuclear phosphoprotein 32 family member A (Acidic nuclear phosphoprotein pp32) (pp32) (Leucine-rich acidic nuclear protein) (LANP) (Mapmodulin) (Potent heat-stable protein phosphatase 2A inhibitor I1PP2A) (Putative HLA-DR-associated protein I) (PHAPI)	66903.7	107478	58422.7	81038.8	1.60646	1	1.83967	1	1.32626	1
Q9BTT0	Acidic leucine-rich nuclear phosphoprotein 32 family member E (LANP-like protein) (LANP-L)	5201.81	34794.4	5123.6	5332.16	6.6889	0.000231418	6.79101	0.000258638	6.52538	0.000408411
Q99798	Aconitate hydratase, mitochondrial (Aconitase) (EC 4.2.1.3) (Citrate hydro-lyase)	21330.6	38774.9	23348.2	17967.9	1.8178	1	1.66072	1	2.15801	0.0668569
P68133	Actin, alpha skeletal muscle (Alpha-actin-1) [Cleaved into: Actin, alpha skeletal muscle, intermediate form]	76464.3	172072	76239.2	76839.7	2.25036	5.75872e-06	2.25701	0.000343144	2.23937	0.0367767
P63261	Actin, cytoplasmic 2 (Gamma-actin) [Cleaved into: Actin, cytoplasmic 2, N-terminally processed]	568775	2.11737e+06	450101	766564	3.72269	1.86887e-21	4.70421	3.28178e-23	2.76216	6.36837e-08
Q9Y615	Actin-like protein 7A (Actin-like-7-alpha)	7005.61	12644.9	6696.81	7520.28	1.80496	0.890078	1.88819	1	1.68144	1
P59998	Actin-related protein 2/3 complex subunit 4 (Arp2/3 complex 20 kDa subunit) (p20-ARC)	81042.7	92007.8	69467.2	100335	1.1353	1	1.32448	1	0.917003	1
P61158	Actin-related protein 3 (Actin-like protein 3)	27961.1	34433.4	34949.3	16314.2	1.23147	1	0.98524	1	2.11064	1
O95433	Activator of 90 kDa heat shock protein ATPase homolog 1 (AHA1) (p38)	26260.5	34375.1	18707.5	38849	1.309	1	1.83751	0.772871	0.88484	1
O14561	Acyl carrier protein, mitochondrial (ACP) (CI-SDAP) (NADH-ubiquinone oxidoreductase 9.6 kDa subunit)	19208.9	32011.7	17623.3	21851.5	1.6665	1	1.81644	1	1.46497	1
P07108	Acyl-CoA-binding protein (ACBP) (Diazepam-binding inhibitor) (DBI) (Endozepine) (EP)	74494.5	630380	61612.5	95964.6	8.4621	1.27336e-05	10.2314	6.94255e-06	6.56888	0.000114949
O75608	Acyl-protein thioesterase 1 (APT-1) (hAPT1) (EC 3.1.2.-) (Lysophospholipase 1) (Lysophospholipase I) (LPL-I) (LysoPLA I)	24647.7	57425.4	28421.6	18357.8	2.32985	0.00189457	2.02048	1	3.12812	0.00122942
P46108	Adapter molecule crk (Proto-oncogene c-Crk) (p38)	30603.9	41603.4	26151.1	38025.1	1.35942	1	1.59088	1	1.0941	1
P07741	Adenine phosphoribosyltransferase (APRT) (EC 2.4.2.7)	12101.2	37605.4	11173	13648.2	3.10757	2.61868e-05	3.36572	0.000199663	2.75533	0.0261072
P23526	Adenosylhomocysteinase (AdoHcyase) (EC 3.3.1.1) (S-adenosyl-L-homocysteine hydrolase)	39671.2	50666.8	36449.3	45041.1	1.27717	1	1.39006	1	1.1249	1
P54819	Adenylate kinase 2, mitochondrial (AK 2) (EC 2.7.4.3) (ATP-AMP transphosphorylase 2) (ATP:AMP phosphotransferase) (Adenylate monophosphate kinase) [Cleaved into: Adenylate kinase 2, mitochondrial, N-terminally processed]	61684.8	199868	50832.9	79771.2	3.24015	0.00154697	3.93185	0.000807653	2.50551	0.221275
P00568	Adenylate kinase isoenzyme 1 (AK 1) (EC 2.7.4.3) (EC 2.7.4.6) (ATP-AMP transphosphorylase 1) (ATP:AMP phosphotransferase) (Adenylate monophosphate kinase) (Myokinase)	10499.3	25851	8502.99	13826.5	2.46217	0.151778	3.04023	0.21251	1.86968	1
P30566	Adenylosuccinate lyase (ADSL) (ASL) (EC 4.3.2.2) (Adenylosuccinase) (ASase)	19877.2	40294.6	18331.9	22452.8	2.02717	0.220484	2.19806	0.118633	1.79464	1
P30520	Adenylosuccinate synthetase isozyme 2 (AMPSase 2) (AdSS 2) (EC 6.3.4.4) (Adenylosuccinate synthetase, acidic isozyme) (Adenylosuccinate synthetase, liver isozyme) (L-type adenylosuccinate synthetase) (IMP--aspartate ligase 2)	399301	99530.6	491649	245388	0.249262	1	0.202442	1	0.405606	1
Q01518	Adenylyl cyclase-associated protein 1 (CAP 1)	31145.1	83687.1	32169.4	29438	2.68701	0.0158136	2.60145	0.0326523	2.84282	0.112325
P35318	ADM [Cleaved into: Adrenomedullin (AM); Proadrenomedullin N-20 terminal peptide (ProAM N-terminal 20 peptide) (PAMP) (ProAM-N20)]	45236.7	120113	43967.3	47352.3	2.65522	0.00190547	2.73187	0.00414823	2.53659	0.00761246
P61204	ADP-ribosylation factor 3	74193.2	73649.4	71350.8	78930.5	0.992671	1	1.03222	1	0.933092	1
Q9NVJ2	ADP-ribosylation factor-like protein 8B (ADP-ribosylation factor-like protein 10C) (Novel small G protein indispensable for equal chromosome segregation 1)	20172.4	53147	23948.7	13878.5	2.63464	0.532123	2.2192	1	3.82943	0.0059652
P10109	Adrenodoxin, mitochondrial (Adrenal ferredoxin) (Ferredoxin-1) (Hepatoredoxin)	21737.2	28309.1	22637.9	20236.2	1.30233	1	1.25052	1	1.39893	1
P43652	Afamin (Alpha-albumin) (Alpha-Alb)	3.40092e+06	3.3914e+06	3.51124e+06	3.21706e+06	0.997201	1	0.96587	1	1.05419	1
O43488	Aflatoxin B1 aldehyde reductase member 2 (EC 1.1.1.n11) (AFB1 aldehyde reductase 1) (AFB1-AR 1) (Aldoketoreductase 7) (Succinic semialdehyde reductase) (SSA reductase)	13192.3	25416.9	13315.2	12987.3	1.92665	0.113451	1.90886	1	1.95706	1
O00468	Agrin [Cleaved into: Agrin N-terminal 110 kDa subunit; Agrin C-terminal 110 kDa subunit; Agrin C-terminal 90 kDa fragment (C90); Agrin C-terminal 22 kDa fragment (C22)]	679731	909792	816991	450963	1.33846	1	1.11359	1	2.01744	0.060139
Q02952	A-kinase anchor protein 12 (AKAP-12) (A-kinase anchor protein 250 kDa) (AKAP 250) (Gravin) (Myasthenia gravis autoantigen)	34305.7	21831.7	31310.6	39297.5	0.636388	1	0.697263	1	0.55555	1
P49588	Alanine--tRNA ligase, cytoplasmic (EC 6.1.1.7) (Alanyl-tRNA synthetase) (AlaRS) (Renal carcinoma antigen NY-REN-42)	120664	126851	102511	150919	1.05128	1	1.23744	1	0.840523	1
Q8IZ83	Aldehyde dehydrogenase family 16 member A1	44236.1	34497.9	59294.1	19139.3	0.77986	1	0.58181	1	1.80246	1
P05091	Aldehyde dehydrogenase, mitochondrial (EC 1.2.1.3) (ALDH class 2) (ALDH-E2) (ALDHI)	11801.4	21951.9	12180.2	11170	1.86012	0.0429137	1.80226	1	1.96526	0.0031107
P14550	Aldo-keto reductase family 1 member A1 (EC 1.1.1.2) (EC 1.1.1.372) (EC 1.1.1.54) (Alcohol dehydrogenase [NADP(+)]) (Aldehyde reductase) (Glucuronate reductase) (EC 1.1.1.19) (Glucuronolactone reductase) (EC 1.1.1.20)	104361	135036	57310.3	182780	1.29393	1	2.35623	0.0418795	0.738792	1
P15121	Aldo-keto reductase family 1 member B1 (EC 1.1.1.300) (EC 1.1.1.372) (EC 1.1.1.54) (Aldehyde reductase) (Aldose reductase) (AR) (EC 1.1.1.21)	60236.7	112982	59093.6	62141.8	1.87564	0.0831282	1.91193	0.0910745	1.81814	1
Q495W5	Alpha-(1,3)-fucosyltransferase 11 (EC 2.4.1.-) (Fucosyltransferase XI) (Fuc-TXI) (FucT-XI) (Galactoside 3-L-fucosyltransferase 11) (Fucosyltransferase 11)	91888.6	125298	21426.4	209326	1.36358	1	5.84783	1	0.598579	1
P26572	Alpha-1,3-mannosyl-glycoprotein 2-beta-N-acetylglucosaminyltransferase (EC 2.4.1.101) (N-glycosyl-oligosaccharide-glycoprotein N-acetylglucosaminyltransferase I) (GNT-I) (GlcNAc-T I)	64097.3	91455.1	78193.8	40603	1.42682	1	1.16959	1	2.25242	0.00806054
Q09328	Alpha-1,6-mannosylglycoprotein 6-beta-N-acetylglucosaminyltransferase A (EC 2.4.1.155) (Alpha-mannoside beta-1,6-N-acetylglucosaminyltransferase V) (GlcNAc-T V) (GNT-V) (Mannoside acetylglucosaminyltransferase 5) (N-acetylglucosaminyl-transferase V) [Cleaved into: Secreted alpha-1,6-mannosylglycoprotein 6-beta-N-acetylglucosaminyltransferase A (Secreted beta-1,6-N-acetylglucosaminyltransferase V)…	84114.6	220514	92340.2	70405.3	2.62159	0.0817854	2.38806	1	3.13206	1
P02763	Alpha-1-acid glycoprotein 1 (AGP 1) (Orosomucoid-1) (OMD 1)	1.37841e+07	2.29511e+07	1.58972e+07	1.02622e+07	1.66504	0.000621616	1.44372	0.0464709	2.23646	0.563826
P19652	Alpha-1-acid glycoprotein 2 (AGP 2) (Orosomucoid-2) (OMD 2)	9.69087e+06	5.95608e+06	1.11272e+07	7.29695e+06	0.614608	0.00019751	0.535272	1.40328e-11	0.816243	1
P01011	Alpha-1-antichymotrypsin (ACT) (Cell growth-inhibiting gene 24/25 protein) (Serpin A3) [Cleaved into: Alpha-1-antichymotrypsin His-Pro-less]	6.21559e+06	1.75436e+07	5.87153e+06	6.78903e+06	2.82251	4.63059e-20	2.9879	2.90835e-21	2.58411	4.69429e-06
P01009	Alpha-1-antitrypsin (Alpha-1 protease inhibitor) (Alpha-1-antiproteinase) (Serpin A1) [Cleaved into: Short peptide from AAT (SPAAT)]	6.95649e+06	1.98509e+07	6.24442e+06	8.14327e+06	2.85358	0.858637	3.17898	0.35442	2.4377	1
P04217	Alpha-1B-glycoprotein (Alpha-1-B glycoprotein)	4.42986e+06	6.72701e+06	4.57985e+06	4.17988e+06	1.51856	0.00237068	1.46883	0.0371643	1.60938	0.162185
P08697	Alpha-2-antiplasmin (Alpha-2-AP) (Alpha-2-plasmin inhibitor) (Alpha-2-PI) (Serpin F2)	1.57234e+06	2.40928e+06	1.50429e+06	1.68576e+06	1.53229	0.0148574	1.60161	0.555416	1.42919	1
P02765	Alpha-2-HS-glycoprotein (Alpha-2-Z-globulin) (Ba-alpha-2-glycoprotein) (Fetuin-A) [Cleaved into: Alpha-2-HS-glycoprotein chain A; Alpha-2-HS-glycoprotein chain B]	7.62501e+06	6.53395e+06	7.06938e+06	8.55105e+06	0.856911	1	0.924261	1	0.764111	1
P01023	Alpha-2-macroglobulin (Alpha-2-M) (C3 and PZP-like alpha-2-macroglobulin domain-containing protein 5)	8.81172e+06	6.92907e+06	8.99622e+06	8.50423e+06	0.786348	1	0.770221	1	0.81478	1
P12814	Alpha-actinin-1 (Alpha-actinin cytoskeletal isoform) (F-actin cross-linking protein) (Non-muscle alpha-actinin-1)	13740.2	36556.1	14165.9	13030.8	2.66051	0.00184972	2.58057	0.00841387	2.80535	0.0447532
O43707	Alpha-actinin-4 (Non-muscle alpha-actinin 4)	14602.1	28378.7	14394.3	14948.4	1.94347	1	1.97152	1	1.89844	1
P19961	Alpha-amylase 2B (EC 3.2.1.1) (1,4-alpha-D-glucan glucanohydrolase 2B) (Carcinoid alpha-amylase)	21225.3	48222.1	17580.9	27299.4	2.27191	1	2.74287	1	1.76641	1
P02489	Alpha-crystallin A chain (Heat shock protein beta-4) (HspB4) [Cleaved into: Alpha-crystallin A(1-172); Alpha-crystallin A(1-168); Alpha-crystallin A(1-162)]	350243	3.13259e+06	370156	317055	8.94405	1	8.4629	1	9.88029	1
P02511	Alpha-crystallin B chain (Alpha(B)-crystallin) (Heat shock protein beta-5) (HspB5) (Renal carcinoma antigen NY-REN-27) (Rosenthal fiber component)	41338.9	520133	43144	38330.4	12.5822	1	12.0557	1	13.5697	1
P06733	Alpha-enolase (EC 4.2.1.11) (2-phospho-D-glycerate hydro-lyase) (C-myc promoter-binding protein) (Enolase 1) (MBP-1) (MPB-1) (Non-neural enolase) (NNE) (Phosphopyruvate hydratase) (Plasminogen-binding protein)	470180	1.17244e+06	481239	451749	2.49361	2.93028e-19	2.4363	1.03522e-14	2.59535	4.62261e-13
P06280	Alpha-galactosidase A (EC 3.2.1.22) (Alpha-D-galactosidase A) (Alpha-D-galactoside galactohydrolase) (Melibiase) (Agalsidase)	63222.3	113033	73027.2	46880.7	1.78786	0.0513208	1.54782	1	2.41107	0.00587883
Q16706	Alpha-mannosidase 2 (EC 3.2.1.114) (Golgi alpha-mannosidase II) (AMan II) (Man II) (Mannosidase alpha class 2A member 1) (Mannosyl-oligosaccharide 1,3-1,6-alpha-mannosidase)	11642	23944.6	14818.3	6348.3	2.05674	1	1.61588	1	3.77181	1.99903e-05
P49641	Alpha-mannosidase 2x (EC 3.2.1.114) (Alpha-mannosidase IIx) (Man IIx) (Mannosidase alpha class 2A member 2) (Mannosyl-oligosaccharide 1,3-1,6-alpha-mannosidase)	75132.3	76987.3	46275.8	123227	1.02469	1	1.66366	1	0.624761	1
P17050	Alpha-N-acetylgalactosaminidase (EC 3.2.1.49) (Alpha-galactosidase B)	256979	246288	143343	446372	0.9584	1	1.71818	1	0.551755	1
P54802	Alpha-N-acetylglucosaminidase (EC 3.2.1.50) (N-acetyl-alpha-glucosaminidase) (NAG) [Cleaved into: Alpha-N-acetylglucosaminidase 82 kDa form; Alpha-N-acetylglucosaminidase 77 kDa form]	61622.3	159730	64440.5	56925.4	2.59209	1.93438e-07	2.47873	3.45417e-06	2.80596	0.000415408
P37840	Alpha-synuclein (Non-A beta component of AD amyloid) (Non-A4 component of amyloid precursor) (NACP)	34037.8	84311.4	22572	53147.7	2.47699	0.023067	3.73523	8.11929e-05	1.58636	1
Q9H4A4	Aminopeptidase B (AP-B) (EC 3.4.11.6) (Arginine aminopeptidase) (Arginyl aminopeptidase)	24283.5	50188.5	8998.44	49758.6	2.06677	1	5.57746	0.00482286	1.00864	1
P05067	Amyloid-beta precursor protein (APP) (ABPP) (APPI) (Alzheimer disease amyloid protein) (Amyloid precursor protein) (Amyloid-beta A4 protein) (Cerebral vascular amyloid peptide) (CVAP) (PreA4) (Protease nexin-II) (PN-II) [Cleaved into: N-APP; Soluble APP-alpha (S-APP-alpha); Soluble APP-beta (S-APP-beta); C99 (Beta-secretase C-terminal fragment) (Beta-CTF); Amyloid-beta protein 42 (Abeta42) (Beta-…	2.57042e+06	2.38979e+06	3.34988e+06	1.27132e+06	0.92973	1	0.713397	1	1.87978	0.683822
P51693	Amyloid-like protein 1 (APLP) (APLP-1) [Cleaved into: C30]	1.40256e+06	1.53257e+06	1.7556e+06	814151	1.0927	1	0.87296	1	1.88241	0.25863
Q06481	Amyloid-like protein 2 (APLP-2) (APPH) (Amyloid protein homolog) (CDEI box-binding protein) (CDEBP)	5.64597e+06	4.30554e+06	8.37958e+06	1.08995e+06	0.762587	1	0.513814	1	3.95022	3.76834e-08
Q9Y679	Ancient ubiquitous protein 1	33866	582099	43361.7	18039.7	17.1883	2.38331e-09	13.4243	5.90598e-09	32.2677	6.53623e-10
P03950	Angiogenin (EC 3.1.27.-) (Ribonuclease 5) (RNase 5)	33407	76119.5	24870.3	47634.9	2.27855	1	3.06066	0.541753	1.59798	1
O95841	Angiopoietin-related protein 1 (Angiopoietin-3) (ANG-3) (Angiopoietin-like protein 1)	13356.4	26866.3	14441.6	11547.9	2.01149	0.453447	1.86034	1	2.32651	0.000516547
Q9Y5C1	Angiopoietin-related protein 3 (Angiopoietin-5) (ANG-5) (Angiopoietin-like protein 3) [Cleaved into: ANGPTL3(17-221); ANGPTL3(17-224)]	16041.5	19999.2	20758.6	8179.63	1.24672	1	0.963417	1	2.445	1
P01019	Angiotensinogen (Serpin A8) [Cleaved into: Angiotensin-1 (Angiotensin 1-10) (Angiotensin I) (Ang I); Angiotensin-2 (Angiotensin 1-8) (Angiotensin II) (Ang II); Angiotensin-3 (Angiotensin 2-8) (Angiotensin III) (Ang III) (Des-Asp[1]-angiotensin II); Angiotensin-4 (Angiotensin 3-8) (Angiotensin IV) (Ang IV); Angiotensin 1-9; Angiotensin 1-7; Angiotensin 1-5; Angiotensin 1-4]	3.28046e+06	2.51656e+06	3.18244e+06	3.44383e+06	0.767136	1	0.790765	1	0.730744	1
P07355	Annexin A2 (Annexin II) (Annexin-2) (Calpactin I heavy chain) (Calpactin-1 heavy chain) (Chromobindin-8) (Lipocortin II) (Placental anticoagulant protein IV) (PAP-IV) (Protein I) (p36)	63306.6	123775	66002.6	58813.3	1.95517	0.304661	1.8753	1	2.10454	1
P09525	Annexin A4 (35-beta calcimedin) (Annexin IV) (Annexin-4) (Carbohydrate-binding protein p33/p41) (Chromobindin-4) (Endonexin I) (Lipocortin IV) (P32.5) (PP4-X) (Placental anticoagulant protein II) (PAP-II) (Protein II)	38377.9	54531.9	53743	12769.3	1.42092	1	1.01468	1	4.27055	7.19651e-08
P08758	Annexin A5 (Anchorin CII) (Annexin V) (Annexin-5) (Calphobindin I) (CBP-I) (Endonexin II) (Lipocortin V) (Placental anticoagulant protein 4) (PP4) (Placental anticoagulant protein I) (PAP-I) (Thromboplastin inhibitor) (Vascular anticoagulant-alpha) (VAC-alpha)	96080.4	126967	75864.6	129773	1.32147	1	1.6736	1	0.978376	1
P08133	Annexin A6 (67 kDa calelectrin) (Annexin VI) (Annexin-6) (Calphobindin-II) (CPB-II) (Chromobindin-20) (Lipocortin VI) (Protein III) (p68) (p70)	18732.7	29815.1	15974.7	23329.3	1.59161	1	1.8664	1	1.27801	1
P23352	Anosmin-1 (Adhesion molecule-like X-linked) (Kallmann syndrome protein)	13908.6	54016.3	16916.2	8895.96	3.88365	0.00037277	3.19316	0.0119022	6.07201	9.76654e-05
P01008	Antithrombin-III (ATIII) (Serpin C1)	7.99764e+06	8.15405e+06	7.45945e+06	8.89462e+06	1.01956	1	1.09312	1	0.91674	1
P02647	Apolipoprotein A-I (Apo-AI) (ApoA-I) (Apolipoprotein A1) [Cleaved into: Proapolipoprotein A-I (ProapoA-I); Truncated apolipoprotein A-I (Apolipoprotein A-I(1-242))]	4.01503e+07	6.1108e+07	3.18382e+07	5.40038e+07	1.52198	0.291965	1.91933	7.12283e-06	1.13155	1
P02652	Apolipoprotein A-II (Apo-AII) (ApoA-II) (Apolipoprotein A2) [Cleaved into: Proapolipoprotein A-II (ProapoA-II); Truncated apolipoprotein A-II (Apolipoprotein A-II(1-76))]	8.83771e+06	4.00915e+07	6.26439e+06	1.31266e+07	4.53642	1.69794e-07	6.39991	9.81964e-09	3.05423	5.64434e-05
P06727	Apolipoprotein A-IV (Apo-AIV) (ApoA-IV) (Apolipoprotein A4)	1.85335e+07	1.89087e+07	1.29458e+07	2.78465e+07	1.02024	1	1.46061	1	0.679033	1
P04114	Apolipoprotein B-100 (Apo B-100) [Cleaved into: Apolipoprotein B-48 (Apo B-48)]	436810	660282	313318	642629	1.5116	1	2.10738	1.62915e-06	1.02747	1
P02654	Apolipoprotein C-I (Apo-CI) (ApoC-I) (Apolipoprotein C1) [Cleaved into: Truncated apolipoprotein C-I]	896937	1.78867e+06	554424	1.46779e+06	1.9942	0.286121	3.22617	7.47199e-10	1.21861	1
P02655	Apolipoprotein C-II (Apo-CII) (ApoC-II) (Apolipoprotein C2) [Cleaved into: Proapolipoprotein C-II (ProapoC-II)]	214537	246561	66656.3	461004	1.14927	1	3.69899	1.26565e-09	0.534834	1
P02656	Apolipoprotein C-III (Apo-CIII) (ApoC-III) (Apolipoprotein C3)	172858	152586	55741.7	368052	0.882725	1	2.73738	0.00171475	0.414578	1
P05090	Apolipoprotein D (Apo-D) (ApoD)	355206	379464	321679	411084	1.06829	1	1.17963	1	0.923082	1
P02649	Apolipoprotein E (Apo-E)	2.66269e+07	2.51579e+07	2.85984e+07	2.33411e+07	0.944829	1	0.879695	1	1.07784	1
Q13790	Apolipoprotein F (Apo-F) (Lipid transfer inhibitor protein) (LTIP)	19864	30652.8	19013.8	21281	1.54313	1	1.61213	1	1.44038	1
O14791	Apolipoprotein L1 (Apolipoprotein L) (Apo-L) (ApoL) (Apolipoprotein L-I) (ApoL-I)	206782	241050	143238	312688	1.16572	1	1.68286	0.814802	0.770897	1
O95445	Apolipoprotein M (Apo-M) (ApoM) (Protein G3a)	582218	639314	512531	698363	1.09807	1	1.24737	1	0.915447	1
Q9BZZ5	Apoptosis inhibitor 5 (API-5) (Antiapoptosis clone 11 protein) (AAC-11) (Cell migration-inducing gene 8 protein) (Fibroblast growth factor 2-interacting factor) (FIF) (Protein XAGL)	25292.2	35816.1	25883.5	24306.8	1.41609	1	1.38375	1	1.4735	1
P54136	Arginine--tRNA ligase, cytoplasmic (EC 6.1.1.19) (Arginyl-tRNA synthetase) (ArgRS)	11942.7	25983.8	11658.5	12416.2	2.17572	0.124472	2.22874	0.918601	2.09273	1
P07307	Asialoglycoprotein receptor 2 (ASGP-R 2) (ASGPR 2) (C-type lectin domain family 4 member H2) (Hepatic lectin H2) (HL-2)	64298.4	35114.9	74268.5	47681.6	0.546124	1	0.47281	1	0.736445	1
P17174	Aspartate aminotransferase, cytoplasmic (cAspAT) (EC 2.6.1.1) (EC 2.6.1.3) (Cysteine aminotransferase, cytoplasmic) (Cysteine transaminase, cytoplasmic) (cCAT) (Glutamate oxaloacetate transaminase 1) (Transaminase A)	245493	144817	207095	309489	0.589902	1	0.699276	1	0.467922	1
Q15121	Astrocytic phosphoprotein PEA-15 (15 kDa phosphoprotein enriched in astrocytes) (Phosphoprotein enriched in diabetes) (PED)	7771.64	14379.4	7590.89	8072.9	1.85024	1	1.8943	1	1.7812	1
P25705	ATP synthase subunit alpha, mitochondrial (ATP synthase F1 subunit alpha)	31063.6	60518.8	30785	31528	1.94822	5.5394e-05	1.96585	0.00109876	1.91952	1
P06576	ATP synthase subunit beta, mitochondrial (EC 7.1.2.2) (ATP synthase F1 subunit beta)	58299.8	181642	58103.2	58627.5	3.11566	3.29365e-07	3.1262	2.62086e-06	3.09824	0.00286432
O75947	ATP synthase subunit d, mitochondrial (ATPase subunit d) (ATP synthase peripheral stalk subunit d)	53153.7	68912.5	39609.3	75727.7	1.29648	1	1.7398	1	0.910004	1
P56134	ATP synthase subunit f, mitochondrial (ATP synthase membrane subunit f)	8806.52	30185.2	8243.97	9744.1	3.4276	1	3.66149	1	3.0978	1
P48047	ATP synthase subunit O, mitochondrial (ATP synthase peripheral stalk subunit OSCP) (Oligomycin sensitivity conferral protein) (OSCP)	22756.3	50842	18791.4	29364.3	2.2342	0.72548	2.70559	0.181916	1.73142	1
P53396	ATP-citrate synthase (EC 2.3.3.8) (ATP-citrate (pro-S-)-lyase) (ACL) (Citrate cleavage enzyme)	39835.7	69910.5	39535.2	40336.6	1.75497	1	1.76831	1	1.73318	1
P17858	ATP-dependent 6-phosphofructokinase, liver type (ATP-PFK) (PFK-L) (EC 2.7.1.11) (6-phosphofructokinase type B) (Phosphofructo-1-kinase isozyme B) (PFK-B) (Phosphohexokinase)	74430.7	222754	97114.6	36624.1	2.99277	0.000587619	2.29372	0.09024	6.08217	1.36363e-07
O75882	Attractin (DPPT-L) (Mahogany homolog)	341711	548652	336812	349875	1.60561	2.42044e-06	1.62896	2.39576e-05	1.56814	0.127901
Q2TAZ0	Autophagy-related protein 2 homolog A	50651.4	110654	55277.3	42941.7	2.18461	1	2.00179	1	2.57684	1
P02730	Band 3 anion transport protein (Anion exchange protein 1) (AE 1) (Anion exchanger 1) (Solute carrier family 4 member 1) (CD antigen CD233)	60566	96420	40150	94592.6	1.59198	1	2.4015	1	1.01932	1
P98160	Basement membrane-specific heparan sulfate proteoglycan core protein (HSPG) (Perlecan) (PLC) [Cleaved into: Endorepellin; LG3 peptide]	618050	1.34865e+06	701206	479455	2.1821	2.45434e-15	1.92333	1.33468e-08	2.81288	2.4255e-11
Q68DE3	Basic helix-loop-helix domain-containing protein USF3 (Upstream transcription factor 3)	11978.7	34417.9	16586.7	4298.56	2.87327	0.962427	2.07503	1	8.00685	0.000840538
Q8NES3	Beta-1,3-N-acetylglucosaminyltransferase lunatic fringe (EC 2.4.1.222) (O-fucosylpeptide 3-beta-N-acetylglucosaminyltransferase)	41681.5	97179	50014.3	27793.4	2.33147	1	1.94302	1	3.49648	0.135504
P15291	Beta-1,4-galactosyltransferase 1 (Beta-1,4-GalTase 1) (Beta4Gal-T1) (b4Gal-T1) (EC 2.4.1.-) (Beta-N-acetylglucosaminyl-glycolipid beta-1,4-galactosyltransferase) (Beta-N-acetylglucosaminylglycopeptide beta-1,4-galactosyltransferase) (EC 2.4.1.38) (Lactose synthase A protein) (EC 2.4.1.22) (N-acetyllactosamine synthase) (EC 2.4.1.90) (Nal synthase) (UDP-Gal:beta-GlcNAc beta-1,4-galactosyltransfera…	109671	214800	114917	100928	1.95858	1.61267e-08	1.86918	0.000181739	2.12824	0.00144007
O43505	Beta-1,4-glucuronyltransferase 1 (EC 2.4.1.-) (I-beta-1,3-N-acetylglucosaminyltransferase) (iGnT) (N-acetyllactosaminide beta-1,3-N-acetylglucosaminyltransferase) (Poly-N-acetyllactosamine extension enzyme) (UDP-GlcNAc:betaGal beta-1,3-N-acetylglucosaminyltransferase 1)	1.6541e+06	2.17703e+06	2.14304e+06	839220	1.31614	1	1.01586	1	2.59411	5.47391e-10
P02749	Beta-2-glycoprotein 1 (APC inhibitor) (Activated protein C-binding protein) (Anticardiolipin cofactor) (Apolipoprotein H) (Apo-H) (Beta-2-glycoprotein I) (B2GPI) (Beta(2)GPI)	8.21415e+06	1.13117e+07	7.2698e+06	9.78805e+06	1.3771	1	1.55599	0.365489	1.15567	1
P61769	Beta-2-microglobulin [Cleaved into: Beta-2-microglobulin form pI 5.3]	1.37132e+06	5.44202e+06	1.37986e+06	1.3571e+06	3.96844	8.33545e-18	3.94389	5.57045e-18	4.01005	3.13435e-08
Q96KN2	Beta-Ala-His dipeptidase (EC 3.4.13.20) (CNDP dipeptidase 1) (Carnosine dipeptidase 1) (Glutamate carboxypeptidase-like protein 2) (Serum carnosinase)	476620	662616	526908	392807	1.39024	0.376154	1.25756	1	1.68688	0.751273
P43320	Beta-crystallin B2 (Beta-B2 crystallin) (Beta-crystallin Bp)	168370	1.61058e+06	177331	153435	9.5657	1	9.08231	1	10.4968	1
P16278	Beta-galactosidase (EC 3.2.1.23) (Acid beta-galactosidase) (Lactase) (Elastin receptor 1)	6950.45	28402.1	5507.78	9354.89	4.08637	1.22843e-07	5.15673	4.32496e-09	3.03607	0.00725083
P06865	Beta-hexosaminidase subunit alpha (EC 3.2.1.52) (Beta-N-acetylhexosaminidase subunit alpha) (Hexosaminidase subunit A) (N-acetyl-beta-glucosaminidase subunit alpha)	384018	621983	400791	356063	1.61967	0.109489	1.55189	0.0476106	1.74684	1
P07686	Beta-hexosaminidase subunit beta (EC 3.2.1.52) (Beta-N-acetylhexosaminidase subunit beta) (Hexosaminidase subunit B) (Cervical cancer proto-oncogene 7 protein) (HCC-7) (N-acetyl-beta-glucosaminidase subunit beta) [Cleaved into: Beta-hexosaminidase subunit beta chain B; Beta-hexosaminidase subunit beta chain A]	241880	266263	224522	270810	1.10081	1	1.18591	1	0.983211	1
O00462	Beta-mannosidase (EC 3.2.1.25) (Lysosomal beta A mannosidase) (Mannanase) (Mannase)	355669	596802	375229	323070	1.67797	0.00033802	1.5905	0.0194655	1.84729	0.0609872
P07814	Bifunctional glutamate/proline--tRNA ligase (Bifunctional aminoacyl-tRNA synthetase) (Cell proliferation-inducing gene 32 protein) (Glutamatyl-prolyl-tRNA synthetase) [Includes: Glutamate--tRNA ligase (EC 6.1.1.17) (Glutamyl-tRNA synthetase) (GluRS); Proline--tRNA ligase (EC 6.1.1.15) (Prolyl-tRNA synthetase)]	12655.5	30681.2	8859.99	18981.2	2.42434	0.000223007	3.46289	1.34052e-09	1.61639	1
P31939	Bifunctional purine biosynthesis protein PURH [Cleaved into: Bifunctional purine biosynthesis protein PURH, N-terminally processed] [Includes: Phosphoribosylaminoimidazolecarboxamide formyltransferase (EC 2.1.2.3) (5-aminoimidazole-4-carboxamide ribonucleotide formyltransferase) (AICAR transformylase); IMP cyclohydrolase (EC 3.5.4.10) (ATIC) (IMP synthase) (Inosinicase)]	66195.7	109951	63686	70378.7	1.661	1	1.72646	1	1.56228	1
P43251	Biotinidase (Biotinase) (EC 3.5.1.12)	1.27308e+06	1.13033e+06	1.70069e+06	560411	0.887871	1	0.664634	1	2.01697	0.0158111
P07738	Bisphosphoglycerate mutase (BPGM) (EC 5.4.2.4) (2,3-bisphosphoglycerate mutase, erythrocyte) (2,3-bisphosphoglycerate synthase) (EC 5.4.2.11) (2,3-diphosphoglycerate mutase) (DPGM) (BPG-dependent PGAM)	34304.6	74812.7	27709.9	45295.8	2.18084	0.565088	2.69985	1	1.65165	1
P80723	Brain acid soluble protein 1 (22 kDa neuronal tissue-enriched acidic protein) (Neuronal axonal membrane protein NAP-22)	26025.3	99918.8	30215.3	19042	3.83929	1.64532e-17	3.30689	5.24714e-12	5.24729	7.38685e-19
P54687	Branched-chain-amino-acid aminotransferase, cytosolic (BCAT(c)) (EC 2.6.1.42) (Protein ECA39)	7960.29	23279.7	7639.39	8495.12	2.92448	0.0153031	3.04733	0.00476481	2.74037	1
O15382	Branched-chain-amino-acid aminotransferase, mitochondrial (BCAT(m)) (EC 2.6.1.42) (Placental protein 18) (PP18)	14686.7	47140.8	10935.8	20938.1	3.20976	0.00643461	4.31068	0.00441399	2.25143	1
Q96GW7	Brevican core protein (Brain-enriched hyaluronan-binding protein) (BEHAB) (Chondroitin sulfate proteoglycan 7)	33714.6	43917.3	46581.2	12270.2	1.30262	1	0.942812	1	3.57918	0.00188614
Q5VW32	BRO1 domain-containing protein BROX (BRO1 domain- and CAAX motif-containing protein)	62882.7	70666.3	33205.6	112345	1.12378	1	2.12815	1	0.629014	1
P11586	C-1-tetrahydrofolate synthase, cytoplasmic (C1-THF synthase) [Cleaved into: C-1-tetrahydrofolate synthase, cytoplasmic, N-terminally processed] [Includes: Methylenetetrahydrofolate dehydrogenase (EC 1.5.1.5); Methenyltetrahydrofolate cyclohydrolase (EC 3.5.4.9); Formyltetrahydrofolate synthetase (EC 6.3.4.3)]	7651.64	11583.6	6803.88	9064.57	1.51387	1	1.7025	1	1.2779	1
Q8TF44	C2 calcium-dependent domain-containing protein 4C (Nuclear-localized factor 3) (Protein FAM148C)	5881.14	17742.4	8062.72	2245.18	3.01683	8.47447e-05	2.20055	0.276	7.90243	3.25951e-11
Q8IZJ3	C3 and PZP-like alpha-2-macroglobulin domain-containing protein 8	763266	1.58375e+06	880210	568360	2.07497	5.88621e-11	1.79929	3.01222e-05	2.78653	4.71834e-06
P04003	C4b-binding protein alpha chain (C4bp) (Proline-rich protein) (PRP)	388319	334790	196749	707602	0.862153	1	1.70161	1	0.473134	1
P55287	Cadherin-11 (OSF-4) (Osteoblast cadherin) (OB-cadherin)	123853	207057	88553.5	182686	1.67179	1	2.33821	1	1.1334	1
P55290	Cadherin-13 (Heart cadherin) (H-cadherin) (P105) (Truncated cadherin) (T-cad) (T-cadherin)	22284.2	47608	21045.1	24349.2	2.13641	0.00963554	2.26219	0.142337	1.95522	1
P19022	Cadherin-2 (CDw325) (Neural cadherin) (N-cadherin) (CD antigen CD325)	1.10803e+06	2.39318e+06	1.39159e+06	635435	2.15985	3.28438e-07	1.71974	0.00415714	3.7662	0.000251105
P55283	Cadherin-4 (Retinal cadherin) (R-CAD) (R-cadherin)	13200.1	83214.7	15659.5	9101.14	6.30407	0.113242	5.31399	0.204581	9.14332	0.0492036
P33151	Cadherin-5 (7B4 antigen) (Vascular endothelial cadherin) (VE-cadherin) (CD antigen CD144)	92444.8	112247	77868.9	116738	1.21421	1	1.44149	1	0.961531	1
P55285	Cadherin-6 (Kidney cadherin) (K-cadherin)	122481	191387	184276	19490.3	1.56258	1	1.03859	1	9.81964	0.00281422
Q9ULB5	Cadherin-7	3623.31	13315.9	3512.97	3807.21	3.67507	7.96455e-10	3.79051	3.03697e-09	3.49756	0.000104041
Q96JP9	Cadherin-related family member 1 (Photoreceptor cadherin) (prCAD) (Protocadherin-21)	450605	1.20721e+06	461806	431937	2.6791	1.31414e-18	2.61411	2.61006e-15	2.79488	1.6559e-11
Q6NUK1	Calcium-binding mitochondrial carrier protein SCaMC-1 (Mitochondrial ATP-Mg/Pi carrier protein 1) (Mitochondrial Ca(2+)-dependent solute carrier protein 1) (Small calcium-binding mitochondrial carrier protein 1) (Solute carrier family 25 member 24)	16835.2	32748.9	21887	8415.6	1.94526	0.0445205	1.49627	1	3.89145	1.73606e-07
Q9Y376	Calcium-binding protein 39 (MO25alpha) (Protein Mo25)	20777.7	21806.3	21034.5	20349.6	1.04951	1	1.03669	1	1.07159	1
Q9HB71	Calcyclin-binding protein (CacyBP) (hCacyBP) (S100A6-binding protein) (Siah-interacting protein)	14084.7	14371.7	17665.2	8117.32	1.02037	1	0.81356	1	1.7705	1
P0DP25	Calmodulin-3	27937.5	76233.7	24386.1	33856.6	2.72872	6.99128e-11	3.12612	4.7947e-10	2.25166	0.00778174
P27824	Calnexin (IP90) (Major histocompatibility complex class I antigen-binding protein p88) (p90)	24580.8	42205.3	26233.2	21826.8	1.71701	1	1.60885	1	1.93365	1
P04632	Calpain small subunit 1 (CSS1) (Calcium-activated neutral proteinase small subunit) (CANP small subunit) (Calcium-dependent protease small subunit) (CDPS) (Calcium-dependent protease small subunit 1) (Calpain regulatory subunit)	18556.6	38057.9	15085.5	24341.7	2.05091	0.000361238	2.5228	3.9777e-06	1.56348	1
P27797	Calreticulin (CRP55) (Calregulin) (Endoplasmic reticulum resident protein 60) (ERp60) (HACBP) (grp60)	189585	350561	203229	166846	1.84909	8.91395e-06	1.72496	0.00836329	2.1011	0.0220812
O94985	Calsyntenin-1 (Alcadein-alpha) (Alc-alpha) (Alzheimer-related cadherin-like protein) (Non-classical cadherin XB31alpha) [Cleaved into: Soluble Alc-alpha (SAlc-alpha); CTF1-alpha (C-terminal fragment 1-alpha)]	6.81162e+06	7.05813e+06	9.19593e+06	2.83777e+06	1.03619	1	0.767528	1	2.48722	5.83701e-08
Q9H4D0	Calsyntenin-2 (Alcadein-gamma) (Alc-gamma)	132614	296056	120860	152205	2.23246	0.356172	2.44958	0.00937024	1.94512	1
Q9BQT9	Calsyntenin-3 (Alcadein-beta) (Alc-beta)	360133	676765	405474	284565	1.87921	4.58322e-08	1.66907	0.000382568	2.37824	0.000887012
O43852	Calumenin (Crocalbin) (IEF SSP 9302)	16839.8	120396	15848.2	18492.4	7.1495	0.00215451	7.59681	0.00194481	6.51058	0.00525107
P13861	cAMP-dependent protein kinase type II-alpha regulatory subunit	185575	62179.4	204847	153455	0.335064	1	0.303541	1	0.405197	1
O43916	Carbohydrate sulfotransferase 1 (EC 2.8.2.21) (Galactose/N-acetylglucosamine/N-acetylglucosamine 6-O-sulfotransferase 1) (GST-1) (Keratan sulfate Gal-6 sulfotransferase) (KS6ST) (KSGal6ST) (KSST)	16802	39042.8	16228.3	17758.2	2.3237	0.0108093	2.40584	0.133781	2.19859	1
O43529	Carbohydrate sulfotransferase 10 (EC 2.8.2.-) (HNK-1 sulfotransferase) (HNK-1ST) (HNK1ST) (HuHNK-1ST)	12466.6	41703.4	15107.7	8064.77	3.34521	1.45404e-05	2.76041	0.00669156	5.17106	1.85207e-06
Q7LGC8	Carbohydrate sulfotransferase 3 (EC 2.8.2.17) (Chondroitin 6-O-sulfotransferase 1) (C6ST-1) (Chondroitin 6-sulfotransferase) (Galactose/N-acetylglucosamine/N-acetylglucosamine 6-O-sulfotransferase 0) (GST-0)	26167.7	14695.7	24632.6	28726.2	0.561596	1	0.596595	1	0.511577	1
P00915	Carbonic anhydrase 1 (EC 4.2.1.1) (Carbonate dehydratase I) (Carbonic anhydrase B) (CAB) (Carbonic anhydrase I) (CA-I)	635154	821544	124755	1.48582e+06	1.29346	1	6.58527	0.185416	0.552923	1
P00918	Carbonic anhydrase 2 (EC 4.2.1.1) (Carbonate dehydratase II) (Carbonic anhydrase C) (CAC) (Carbonic anhydrase II) (CA-II)	55681.2	151740	46295.3	71324.4	2.72515	0.000366451	3.27764	2.8274e-05	2.12746	0.347931
O75493	Carbonic anhydrase-related protein 11 (CA-RP XI) (CA-XI) (CARP XI) (Carbonic anhydrase-related protein 2) (CA-RP II) (CARP-2)	9263.05	16703.5	10102.6	7863.77	1.80324	0.25782	1.65338	1	2.12411	0.660313
O75828	Carbonyl reductase [NADPH] 3 (EC 1.1.1.184) (NADPH-dependent carbonyl reductase 3) (Short chain dehydrogenase/reductase family 21C member 2)	22003.1	37072.8	20559.1	24409.9	1.68489	0.928401	1.80323	0.0762958	1.51876	1
Q96IY4	Carboxypeptidase B2 (EC 3.4.17.20) (Carboxypeptidase U) (CPU) (Plasma carboxypeptidase B) (pCPB) (Thrombin-activable fibrinolysis inhibitor) (TAFI)	555760	681765	522860	610594	1.22673	1	1.30392	1	1.11656	1
P16870	Carboxypeptidase E (CPE) (EC 3.4.17.10) (Carboxypeptidase H) (CPH) (Enkephalin convertase) (Prohormone-processing carboxypeptidase)	1.99989e+06	2.81917e+06	2.8285e+06	618869	1.40967	1	0.996703	1	4.55536	3.41616e-17
P15169	Carboxypeptidase N catalytic chain (CPN) (EC 3.4.17.3) (Anaphylatoxin inactivator) (Arginine carboxypeptidase) (Carboxypeptidase N polypeptide 1) (Carboxypeptidase N small subunit) (Kininase-1) (Lysine carboxypeptidase) (Plasma carboxypeptidase B) (Serum carboxypeptidase N) (SCPN)	134421	162191	119748	158875	1.20659	1	1.35443	1	1.02087	1
P22792	Carboxypeptidase N subunit 2 (Carboxypeptidase N 83 kDa chain) (Carboxypeptidase N large subunit) (Carboxypeptidase N polypeptide 2) (Carboxypeptidase N regulatory subunit)	211791	269934	169336	282550	1.27453	1	1.59408	0.461848	0.955348	1
Q9Y646	Carboxypeptidase Q (EC 3.4.17.-) (Lysosomal dipeptidase) (Plasma glutamate carboxypeptidase)	181745	398885	219609	118638	2.19475	0.646726	1.81634	1	3.36219	0.0127772
P23786	Carnitine O-palmitoyltransferase 2, mitochondrial (EC 2.3.1.21) (Carnitine palmitoyltransferase II) (CPT II)	9484.3	34263.9	8326.17	11414.5	3.6127	0.00457286	4.11521	0.000975425	3.00178	0.851843
Q9NQ79	Cartilage acidic protein 1 (68 kDa chondrocyte-expressed protein) (CEP-68) (ASPIC)	835796	886238	1.02878e+06	514157	1.06035	1	0.861446	1	1.72367	1
O75339	Cartilage intermediate layer protein 1 (CILP-1) (Cartilage intermediate-layer protein) [Cleaved into: Cartilage intermediate layer protein 1 C1; Cartilage intermediate layer protein 1 C2]	7387.58	57634.3	7554.04	7110.14	7.80152	0.0024556	7.6296	0.00309681	8.10593	0.00215016
P49747	Cartilage oligomeric matrix protein (COMP) (Thrombospondin-5) (TSP5)	95717.3	171968	71217.7	136550	1.79663	0.250028	2.41468	1.48588e-05	1.25938	1
P04040	Catalase (EC 1.11.1.6)	191616	384566	174697	219815	2.00696	5.69503e-05	2.20133	4.62231e-07	1.74949	1
P07858	Cathepsin B (EC 3.4.22.1) (APP secretase) (APPS) (Cathepsin B1) [Cleaved into: Cathepsin B light chain; Cathepsin B heavy chain]	646846	1.41944e+06	678782	593618	2.19441	1.40314e-05	2.09116	0.0011593	2.39117	0.421868
P07339	Cathepsin D (EC 3.4.23.5) [Cleaved into: Cathepsin D light chain; Cathepsin D heavy chain]	6.73339e+06	7.94987e+06	7.67083e+06	5.171e+06	1.18066	1	1.03638	1	1.5374	1
Q9UBX1	Cathepsin F (CATSF) (EC 3.4.22.41)	167030	380256	186582	134443	2.27658	2.60853e-07	2.03801	7.35357e-06	2.82839	1.75717e-05
P07711	Cathepsin L1 (EC 3.4.22.15) (Cathepsin L) (Major excreted protein) (MEP) [Cleaved into: Cathepsin L1 heavy chain; Cathepsin L1 light chain]	281839	236037	324359	210973	0.83749	1	0.727704	1	1.11881	1
Q9UBR2	Cathepsin Z (EC 3.4.18.1) (Cathepsin P) (Cathepsin X)	371662	650331	398098	327602	1.74979	1.79151e-05	1.63359	0.00177202	1.98512	1
P11717	Cation-independent mannose-6-phosphate receptor (CI Man-6-P receptor) (CI-MPR) (M6PR) (300 kDa mannose 6-phosphate receptor) (MPR 300) (Insulin-like growth factor 2 receptor) (Insulin-like growth factor II receptor) (IGF-II receptor) (M6P/IGF2 receptor) (M6P/IGF2R) (CD antigen CD222)	82730.6	214349	100731	52730.3	2.59092	0.759205	2.12793	1	4.065	1
Q96Q11	CCA tRNA nucleotidyltransferase 1, mitochondrial (EC 2.7.7.72) (Mitochondrial tRNA nucleotidyl transferase, CCA-adding) (mt CCA-adding enzyme) (mt tRNA CCA-diphosphorylase) (mt tRNA CCA-pyrophosphorylase) (mt tRNA adenylyltransferase)	10476	15636.2	11613.3	8580.54	1.49258	1	1.34641	1	1.82229	1
P29279	CCN family member 2 (Cellular communication network factor 2) (Connective tissue growth factor) (Hypertrophic chondrocyte-specific protein 24) (Insulin-like growth factor-binding protein 8) (IBP-8) (IGF-binding protein 8) (IGFBP-8)	30738.9	47884.7	31192.3	29983.2	1.55779	1	1.53514	1	1.59705	1
Q13740	CD166 antigen (Activated leukocyte cell adhesion molecule) (CD antigen CD166)	11920.2	23714.2	13611.9	9100.55	1.98942	1	1.74216	1	2.6058	0.372521
P16070	CD44 antigen (CDw44) (Epican) (Extracellular matrix receptor III) (ECMR-III) (GP90 lymphocyte homing/adhesion receptor) (HUTCH-I) (Heparan sulfate proteoglycan) (Hermes antigen) (Hyaluronate receptor) (Phagocytic glycoprotein 1) (PGP-1) (Phagocytic glycoprotein I) (PGP-I) (CD antigen CD44)	178910	216192	148799	229096	1.20838	1	1.45292	1	0.943675	1
P13987	CD59 glycoprotein (1F5 antigen) (20 kDa homologous restriction factor) (HRF-20) (HRF20) (MAC-inhibitory protein) (MAC-IP) (MEM43 antigen) (Membrane attack complex inhibition factor) (MACIF) (Membrane inhibitor of reactive lysis) (MIRL) (Protectin) (CD antigen CD59)	282484	402181	362620	148925	1.42373	1	1.1091	1	2.70055	5.10634e-07
P21926	CD9 antigen (5H9 antigen) (Cell growth-inhibiting gene 2 protein) (Leukocyte antigen MIC3) (Motility-related protein) (MRP-1) (Tetraspanin-29) (Tspan-29) (p24) (CD antigen CD9)	83363.6	88838.6	85474.2	79845.8	1.06568	1	1.03936	1	1.11263	1
Q8TCZ2	CD99 antigen-like protein 2 (MIC2-like protein 1) (CD antigen CD99)	20456.4	30821.9	17228.3	25836.4	1.50672	1	1.78903	1	1.19296	1
Q9BY67	Cell adhesion molecule 1 (Immunoglobulin superfamily member 4) (IgSF4) (Nectin-like protein 2) (NECL-2) (Spermatogenic immunoglobulin superfamily) (SgIgSF) (Synaptic cell adhesion molecule) (SynCAM) (Tumor suppressor in lung cancer 1) (TSLC-1)	157076	192141	209615	69511.6	1.22324	1	0.91664	1	2.76416	0.00934049
Q8N3J6	Cell adhesion molecule 2 (Immunoglobulin superfamily member 4D) (IgSF4D) (Nectin-like protein 3) (NECL-3) (Synaptic cell adhesion molecule 2) (SynCAM 2)	17136.2	37491.1	18714.5	14505.7	2.18784	0.00245251	2.00332	0.447277	2.58458	0.355387
Q4KMG0	Cell adhesion molecule-related/down-regulated by oncogenes	10690.9	22043.7	12467.5	7729.91	2.06191	8.4666e-08	1.76809	0.000334537	2.85174	4.79048e-08
Q8N163	Cell cycle and apoptosis regulator protein 2 (Cell division cycle and apoptosis regulator protein 2) (DBIRD complex subunit KIAA1967) (Deleted in breast cancer gene 1 protein) (DBC-1) (DBC.1) (NET35) (p30 DBC)	11944.3	24386.4	11734.1	12294.6	2.04167	0.0663841	2.07824	0.0820595	1.9835	1
P60953	Cell division control protein 42 homolog (EC 3.6.5.2) (G25K GTP-binding protein)	14324.2	28281.4	15318.1	12667.7	1.97438	1	1.84628	1	2.23256	1
Q99674	Cell growth regulator with EF hand domain protein 1 (Cell growth regulatory gene 11 protein) (Hydrophobestin)	18445.3	76339.5	16666.5	21410	4.13869	8.55235e-06	4.58041	2.07123e-06	3.5656	0.0155029
P62633	Cellular nucleic acid-binding protein (CNBP) (Zinc finger protein 9)	15422.5	34518.4	16724.6	13252.3	2.23818	0.316336	2.06393	1	2.60472	0.832122
P29762	Cellular retinoic acid-binding protein 1 (Cellular retinoic acid-binding protein I) (CRABP-I)	102218	259666	109545	90005.8	2.54031	1.54001e-06	2.37039	0.000456772	2.88499	0.00521901
P41208	Centrin-2 (Caltractin isoform 1)	11300.5	25732.7	7742.47	17230.7	2.27712	1	3.32358	0.000280602	1.49342	1
Q9H3R5	Centromere protein H (CENP-H) (Interphase centromere complex protein 35)	3191.69	18866.8	4547.73	931.613	5.91122	7.58527e-05	4.14861	0.00572319	20.2517	1.71828e-07
O75503	Ceroid-lipofuscinosis neuronal protein 5 (Protein CLN5) [Cleaved into: Ceroid-lipofuscinosis neuronal protein 5, secreted form]	99998.6	131753	91889.1	113514	1.31754	1	1.43382	1	1.16067	1
P00450	Ceruloplasmin (EC 1.16.3.1) (Ferroxidase)	1.82519e+07	1.25779e+07	1.9459e+07	1.62401e+07	0.689127	0.00018987	0.64638	0.000328412	0.774494	1
P29973	cGMP-gated cation channel alpha-1 (Cyclic nucleotide-gated cation channel 1) (Cyclic nucleotide-gated channel alpha-1) (CNG channel alpha-1) (CNG-1) (CNG1) (Cyclic nucleotide-gated channel, photoreceptor) (Rod photoreceptor cGMP-gated channel subunit alpha)	8602.79	19380.6	8098.69	9442.95	2.25283	0.00466958	2.39306	0.00588847	2.05239	1
Q9BWS9	Chitinase domain-containing protein 1 (Stabilin-1-interacting chitinase-like protein) (SI-CLP)	53403.8	93704	59441.7	43340.6	1.75463	0.119878	1.5764	1	2.16204	0.216837
P36222	Chitinase-3-like protein 1 (39 kDa synovial protein) (Cartilage glycoprotein 39) (CGP-39) (GP-39) (hCGP-39) (YKL-40)	834347	651494	665339	1.11603e+06	0.780843	1	0.979191	1	0.583762	1
Q13231	Chitotriosidase-1 (EC 3.2.1.14) (Chitinase-1)	26632.2	43245.7	25700.7	28184.6	1.62382	1	1.68267	1	1.53437	1
P06276	Cholinesterase (EC 3.1.1.8) (Acylcholine acylhydrolase) (Butyrylcholine esterase) (Choline esterase II) (Pseudocholinesterase)	62342.9	86430.8	63421.2	60545.6	1.38638	1	1.36281	1	1.42753	1
Q9BU40	Chordin-like protein 1 (Neuralin-1) (Neurogenesin-1) (Ventroptin)	381005	470460	451250	263930	1.23479	1	1.04257	1	1.78252	3.11543e-06
P10645	Chromogranin-A (CgA) (Pituitary secretory protein I) (SP-I) [Cleaved into: Vasostatin-1 (Vasostatin I); Vasostatin-2 (Vasostatin II); EA-92; ES-43; Pancreastatin; SS-18; WA-8; WE-14; LF-19; Catestatin (SL21); AL-11; GV-19; GR-44; ER-37; GE-25; Serpinin-RRG; Serpinin; p-Glu serpinin precursor]	517120	676388	659136	280427	1.30799	1	1.02617	1	2.41199	1.42582e-05
O75390	Citrate synthase, mitochondrial (EC 2.3.3.1) (Citrate (Si)-synthase)	72646.8	129979	85014.3	52034.2	1.78919	1	1.52891	1	2.49796	0.00492793
Q00610	Clathrin heavy chain 1 (Clathrin heavy chain on chromosome 17) (CLH-17)	95233.7	91683	59522.5	154752	0.962717	1	1.54031	1	0.59245	1
P10909	Clusterin (Aging-associated gene 4 protein) (Apolipoprotein J) (Apo-J) (Complement cytolysis inhibitor) (CLI) (Complement-associated protein SP-40,40) (Ku70-binding protein 1) (NA1/NA2) (Sulfated glycoprotein 2) (SGP-2) (Testosterone-repressed prostate message 2) (TRPM-2) [Cleaved into: Clusterin beta chain (ApoJalpha) (Complement cytolysis inhibitor a chain); Clusterin alpha chain (ApoJbeta) (Co…	3.56374e+07	5.91672e+07	4.21508e+07	2.47818e+07	1.66026	2.21904e-05	1.40371	0.225469	2.38753	8.57044e-12
Q15846	Clusterin-like protein 1 (Retinal-specific clusterin-like protein)	654454	1.78338e+06	649117	663349	2.72498	5.89949e-07	2.74739	0.000281994	2.68844	0.0113781
Q14019	Coactosin-like protein	65756.8	274555	77606.4	46007.5	4.17531	6.87884e-11	3.53779	9.93072e-06	5.96761	3.58176e-11
P00740	Coagulation factor IX (EC 3.4.21.22) (Christmas factor) (Plasma thromboplastin component) (PTC) [Cleaved into: Coagulation factor IXa light chain; Coagulation factor IXa heavy chain]	309663	367689	292807	337755	1.18738	1	1.25574	1	1.08862	1
P12259	Coagulation factor V (Activated protein C cofactor) (Proaccelerin, labile factor) [Cleaved into: Coagulation factor V heavy chain; Coagulation factor V light chain]	468967	882263	492249	430164	1.88129	7.71847e-07	1.79231	0.00030426	2.05099	0.014528
P00742	Coagulation factor X (EC 3.4.21.6) (Stuart factor) (Stuart-Prower factor) [Cleaved into: Factor X light chain; Factor X heavy chain; Activated factor Xa heavy chain]	217527	396030	197465	250963	1.8206	1.42089e-05	2.00557	4.92664e-09	1.57804	1
P03951	Coagulation factor XI (FXI) (EC 3.4.21.27) (Plasma thromboplastin antecedent) (PTA) [Cleaved into: Coagulation factor XIa heavy chain; Coagulation factor XIa light chain]	18200.3	28456	18311.2	18015.6	1.56349	1	1.55402	1	1.57952	1
P00748	Coagulation factor XII (EC 3.4.21.38) (Hageman factor) (HAF) [Cleaved into: Coagulation factor XIIa heavy chain; Beta-factor XIIa part 1; Coagulation factor XIIa light chain (Beta-factor XIIa part 2)]	2.28492e+06	2.03288e+06	2.02306e+06	2.72134e+06	0.889696	1	1.00485	1	0.747014	1
P00488	Coagulation factor XIII A chain (Coagulation factor XIIIa) (EC 2.3.2.13) (Protein-glutamine gamma-glutamyltransferase A chain) (Transglutaminase A chain)	142850	208042	92543.4	226696	1.45636	1	2.24805	0.91563	0.917715	1
P05160	Coagulation factor XIII B chain (Fibrin-stabilizing factor B subunit) (Protein-glutamine gamma-glutamyltransferase B chain) (Transglutaminase B chain)	101223	154542	109395	87604.3	1.52675	1	1.4127	1	1.7641	1
Q16568	Cocaine- and amphetamine-regulated transcript protein [Cleaved into: CART(1-39); CART(42-89)]	22162.3	48059.6	27063.4	13993.9	2.16853	0.000134853	1.77581	0.0286798	3.43434	0.0963494
P23528	Cofilin-1 (18 kDa phosphoprotein) (p18) (Cofilin, non-muscle isoform)	170141	427840	146155	210119	2.51461	7.12352e-10	2.92731	3.35699e-11	2.03617	0.478188
P02452	Collagen alpha-1(I) chain (Alpha-1 type I collagen)	48427.5	58256.7	42510.7	58288.8	1.20297	1	1.3704	1	0.999449	1
P02458	Collagen alpha-1(II) chain (Alpha-1 type II collagen) [Cleaved into: Collagen alpha-1(II) chain; Chondrocalcin]	434934	863886	422807	455146	1.98624	1	2.04321	1	1.89804	1
P20849	Collagen alpha-1(IX) chain	42428	40386.8	48127.3	32929.2	0.951889	1	0.839166	1	1.22647	1
P20908	Collagen alpha-1(V) chain	11608.4	20909.9	10704.1	13115.7	1.80127	0.461895	1.95345	0.313419	1.59427	1
P12109	Collagen alpha-1(VI) chain	488327	750530	431095	583714	1.53694	1	1.74099	0.000540757	1.28578	1
P12107	Collagen alpha-1(XI) chain	12849	34994.8	14137.8	10701	2.72355	0.000640946	2.47527	0.356345	3.27025	3.38327e-05
P39060	Collagen alpha-1(XVIII) chain [Cleaved into: Endostatin; Non-collagenous domain 1 (NC1)]	452264	715150	483603	400033	1.58127	1	1.4788	1	1.78773	1
Q8NFW1	Collagen alpha-1(XXII) chain	14794.7	135429	14820.2	14752.2	9.15385	1	9.13809	1	9.18023	1
P08123	Collagen alpha-2(I) chain (Alpha-2 type I collagen)	319676	475540	343733	279580	1.48757	1	1.38346	1	1.70091	1
Q14055	Collagen alpha-2(IX) chain	98453.6	243947	107847	82797.3	2.47779	1	2.26197	1	2.94632	1
P12111	Collagen alpha-3(VI) chain	25865.6	35858.9	27957	22380	1.38635	1	1.28264	1	1.60228	1
Q5KU26	Collectin-12 (Collectin placenta protein 1) (CL-P1) (hCL-P1) (Nurse cell scavenger receptor 2) (Scavenger receptor class A member 4) (Scavenger receptor with C-type lectin)	137264	252469	108302	185535	1.8393	0.134157	2.33117	4.36497e-06	1.36077	1
P02745	Complement C1q subcomponent subunit A	101706	126692	95261.4	112448	1.24566	1	1.32994	1	1.12667	1
P02746	Complement C1q subcomponent subunit B	150747	218074	141704	165818	1.44663	0.627624	1.53894	1	1.31514	1
P02747	Complement C1q subcomponent subunit C	292343	505806	255479	353783	1.73018	1	1.97983	0.147758	1.42971	1
Q9BXJ4	Complement C1q tumor necrosis factor-related protein 3 (Collagenous repeat-containing sequence 26 kDa protein) (CORS26) (Secretory protein CORS26)	200006	282804	240764	132075	1.41398	1	1.17461	1	2.14124	0.0781908
P00736	Complement C1r subcomponent (EC 3.4.21.41) (Complement component 1 subcomponent r) [Cleaved into: Complement C1r subcomponent heavy chain; Complement C1r subcomponent light chain]	732350	1.10521e+06	693110	797749	1.50912	0.000436655	1.59456	2.43108e-05	1.3854	1
Q9NZP8	Complement C1r subcomponent-like protein (C1r-LP) (C1r-like protein) (EC 3.4.21.-) (C1r-like serine protease analog protein) (CLSPa)	150166	254743	121756	197518	1.69641	0.0226088	2.09225	5.65256e-11	1.28972	1
P09871	Complement C1s subcomponent (EC 3.4.21.42) (C1 esterase) (Complement component 1 subcomponent s) [Cleaved into: Complement C1s subcomponent heavy chain; Complement C1s subcomponent light chain]	523921	991618	507551	551205	1.89269	5.54054e-08	1.95373	1.68213e-07	1.799	1
P06681	Complement C2 (EC 3.4.21.43) (C3/C5 convertase) [Cleaved into: Complement C2b fragment; Complement C2a fragment]	1.29891e+06	1.51508e+06	1.08497e+06	1.65547e+06	1.16643	1	1.39643	0.000146812	0.915197	1
P01024	Complement C3 (C3 and PZP-like alpha-2-macroglobulin domain-containing protein 1) [Cleaved into: Complement C3 beta chain; C3-beta-c (C3bc); Complement C3 alpha chain; C3a anaphylatoxin; Acylation stimulating protein (ASP) (C3adesArg); Complement C3b alpha' chain; Complement C3c alpha' chain fragment 1; Complement C3dg fragment; Complement C3g fragment; Complement C3d fragment; Complement C3f fra…	2.31252e+07	1.14712e+07	1.97183e+07	2.88033e+07	0.496048	0.0407034	0.581755	1	0.398259	1
P0C0L4	Complement C4-A (Acidic complement C4) (C3 and PZP-like alpha-2-macroglobulin domain-containing protein 2) [Cleaved into: Complement C4 beta chain; Complement C4-A alpha chain; C4a anaphylatoxin; C4b-A; C4d-A; Complement C4 gamma chain]	331455	522271	278040	420480	1.57569	0.866613	1.8784	0.0569862	1.24208	1
P0C0L5	Complement C4-B (Basic complement C4) (C3 and PZP-like alpha-2-macroglobulin domain-containing protein 3) [Cleaved into: Complement C4 beta chain; Complement C4-B alpha chain; C4a anaphylatoxin; C4b-B; C4d-B; Complement C4 gamma chain]	647066	516559	522544	854602	0.798309	1	0.988545	1	0.604443	1
P01031	Complement C5 (C3 and PZP-like alpha-2-macroglobulin domain-containing protein 4) [Cleaved into: Complement C5 beta chain; Complement C5 alpha chain; C5a anaphylatoxin; Complement C5 alpha' chain]	1.37712e+06	1.41505e+06	1.35422e+06	1.41528e+06	1.02754	1	1.04491	1	0.999832	1
Q07021	Complement component 1 Q subcomponent-binding protein, mitochondrial (ASF/SF2-associated protein p32) (Glycoprotein gC1qBP) (C1qBP) (Hyaluronan-binding protein 1) (Mitochondrial matrix protein p32) (gC1q-R protein) (p33) (SF2AP32)	15292.8	39019.4	12567.2	19835.6	2.55148	0.0500624	3.10487	0.00714153	1.96714	1
P13671	Complement component C6	1.15445e+06	1.16289e+06	1.01306e+06	1.3901e+06	1.00731	1	1.14789	1	0.836548	1
P10643	Complement component C7	1.03638e+06	1.13897e+06	909714	1.2475e+06	1.09899	1	1.25201	1	0.913006	1
P07357	Complement component C8 alpha chain (Complement component 8 subunit alpha)	1.08053e+06	1.94949e+06	1.02518e+06	1.17278e+06	1.80419	1.28196e-07	1.9016	2.50729e-07	1.66227	0.373711
P07358	Complement component C8 beta chain (Complement component 8 subunit beta)	568345	699601	517595	652928	1.23094	1	1.35164	0.323006	1.07148	1
P07360	Complement component C8 gamma chain	360659	421543	295503	469253	1.16881	1	1.42653	1	0.898329	1
P02748	Complement component C9 [Cleaved into: Complement component C9a; Complement component C9b]	3.25371e+06	3.13166e+06	2.9039e+06	3.83674e+06	0.962487	1	1.07843	1	0.816229	1
P00751	Complement factor B (EC 3.4.21.47) (C3/C5 convertase) (Glycine-rich beta glycoprotein) (GBG) (PBF2) (Properdin factor B) [Cleaved into: Complement factor B Ba fragment; Complement factor B Bb fragment]	1.37015e+07	1.71547e+07	1.25897e+07	1.55545e+07	1.25203	1	1.3626	0.293499	1.10288	1
P00746	Complement factor D (EC 3.4.21.46) (Adipsin) (C3 convertase activator) (Properdin factor D)	653779	996809	583228	771364	1.52469	0.00382493	1.70912	0.000736253	1.29227	1
P08603	Complement factor H (H factor 1)	2.77455e+06	1.59704e+06	1.86665e+06	4.28771e+06	0.575603	1	0.855564	1	0.372468	1
Q03591	Complement factor H-related protein 1 (FHR-1) (H factor-like protein 1) (H-factor-like 1) (H36)	111887	85223.7	109976	115072	0.761696	1	0.77493	1	0.740615	1
P36980	Complement factor H-related protein 2 (FHR-2) (DDESK59) (H factor-like 3) (H factor-like protein 2)	106511	105498	86002	140691	0.990494	1	1.22669	1	0.749854	1
P05156	Complement factor I (EC 3.4.21.45) (C3B/C4B inactivator) [Cleaved into: Complement factor I heavy chain; Complement factor I light chain]	5.20448e+06	5.21424e+06	4.96686e+06	5.60052e+06	1.00188	1	1.04981	1	0.931028	1
Q12860	Contactin-1 (Glycoprotein gp135) (Neural cell surface protein F3)	596538	954898	744652	349681	1.60073	0.351833	1.28234	1	2.73077	4.30536e-08
Q02246	Contactin-2 (Axonal glycoprotein TAG-1) (Axonin-1) (Transient axonal glycoprotein 1) (TAX-1)	82900.2	154239	79478.4	88603.3	1.86054	0.00142567	1.94064	0.00170972	1.74078	1
Q8IWV2	Contactin-4 (Brain-derived immunoglobulin superfamily protein 2) (BIG-2)	130964	221073	150924	97697.8	1.68805	0.0596226	1.4648	1	2.26283	0.0163352
Q9C0A0	Contactin-associated protein-like 4 (Cell recognition molecule Caspr4)	13352.5	33279.1	13663.5	12834.1	2.49235	0.000991217	2.43562	0.0164431	2.59303	0.0221501
Q9BT78	COP9 signalosome complex subunit 4 (SGN4) (Signalosome subunit 4) (JAB1-containing signalosome subunit 4)	11354.2	34845.3	9460.9	14509.6	3.06894	3.07939e-08	3.68309	1.38057e-07	2.40153	0.00451511
Q9H9Q2	COP9 signalosome complex subunit 7b (SGN7b) (Signalosome subunit 7b) (JAB1-containing signalosome subunit 7b)	7375.9	16580.1	6292.3	9181.91	2.24788	0.136027	2.63499	0.000229656	1.80574	1
Q99829	Copine-1 (Chromobindin 17) (Copine I)	3583.46	8901.86	3411.3	3870.38	2.48415	0.000625351	2.60952	0.00343814	2.29999	0.142306
O95741	Copine-6 (Copine VI) (Neuronal-copine) (N-copine)	90049.8	225735	123965	33524.7	2.50678	1	1.82096	1	6.73339	0.299681
P22528	Cornifin-B (14.9 kDa pancornulin) (Small proline-rich protein IB) (SPR-IB)	10801.5	74208.4	9488.02	12990.6	6.87021	1.57817e-08	7.82127	1.93476e-08	5.71249	5.42028e-07
P31146	Coronin-1A (Coronin-like protein A) (Clipin-A) (Coronin-like protein p57) (Tryptophan aspartate-containing coat protein) (TACO)	107451	287207	73285.9	164393	2.67291	0.000234724	3.91899	3.53277e-07	1.74708	1
P08185	Corticosteroid-binding globulin (CBG) (Serpin A6) (Transcortin)	1.45223e+06	1.02321e+06	1.52809e+06	1.32579e+06	0.704579	1	0.6696	0.667041	0.771773	1
Q9P1F3	Costars family protein ABRACL (ABRA C-terminal-like protein)	3427.81	6323.48	2718.2	4610.51	1.84476	0.113732	2.32635	0.0399846	1.37154	1
P02741	C-reactive protein [Cleaved into: C-reactive protein(1-205)]	17108.7	49315.4	18423.9	14916.9	2.88247	1.15878e-08	2.67671	0.000212317	3.30602	1.32719e-08
P12277	Creatine kinase B-type (EC 2.7.3.2) (Brain creatine kinase) (B-CK) (Creatine kinase B chain) (Creatine phosphokinase B-type) (CPK-B)	280130	708084	260686	312537	2.5277	2.87836e-07	2.71624	0.00116316	2.2656	3.50156e-06
P46109	Crk-like protein	21456.6	19204.3	17576.3	27923.8	0.895033	1	1.09263	1	0.687742	1
P17812	CTP synthase 1 (EC 6.3.4.2) (CTP synthetase 1) (UTP--ammonia ligase 1)	23072.9	47392.7	23745.1	21952.6	2.05404	0.129018	1.99589	1	2.15887	0.623275
Q86VP6	Cullin-associated NEDD8-dissociated protein 1 (Cullin-associated and neddylation-dissociated protein 1) (TBP-interacting protein of 120 kDa A) (TBP-interacting protein 120A) (p120 CAND1)	31114.2	51603.2	15162.1	57701	1.65851	1	3.40342	4.38221e-06	0.894321	1
Q9H2A7	C-X-C motif chemokine 16 (Scavenger receptor for phosphatidylserine and oxidized low density lipoprotein) (SR-PSOX) (Small-inducible cytokine B16) (Transmembrane chemokine CXCL16)	84087.7	131128	105695	48076	1.55942	1	1.24063	1	2.72751	6.80083e-07
Q8IVW4	Cyclin-dependent kinase-like 3 (EC 2.7.11.22) (Serine/threonine-protein kinase NKIAMRE)	12435.6	20838.1	14534.4	8937.7	1.67568	1	1.43371	1	2.33149	0.0209972
P01034	Cystatin-C (Cystatin-3) (Gamma-trace) (Neuroendocrine basic polypeptide) (Post-gamma-globulin)	1.06108e+07	7.3049e+06	1.46384e+07	3.89819e+06	0.68844	1	0.499024	0.0549056	1.87392	0.438624
Q15828	Cystatin-M (Cystatin-6) (Cystatin-E)	31694.2	104360	31883.3	31379	3.29271	5.86834e-06	3.27318	1.21116e-05	3.32578	1.18971e-05
Q9UHD1	Cysteine and histidine-rich domain-containing protein 1 (CHORD domain-containing protein 1) (CHORD-containing protein 1) (CHP-1) (Protein morgana)	17165.9	35518.2	19320.9	13574.2	2.06912	1	1.83833	1	2.61659	1
O43169	Cytochrome b5 type B (Cytochrome b5 outer mitochondrial membrane isoform)	40436.1	45563.2	9244.45	92422.3	1.12679	1	4.92871	6.53536e-05	0.492989	1
Q9UDW1	Cytochrome b-c1 complex subunit 9 (Complex III subunit 9) (Complex III subunit X) (Cytochrome c1 non-heme 7 kDa protein) (Ubiquinol-cytochrome c reductase complex 7.2 kDa protein)	26320.2	29262.7	15931.7	43634.4	1.11179	1	1.83676	0.256451	0.670633	1
P99999	Cytochrome c	37667.3	45984.5	30192.2	50125.8	1.22081	1	1.52306	1	0.917382	1
Q96F07	Cytoplasmic FMR1-interacting protein 2 (p53-inducible protein 121)	398932	734448	625837	20757.1	1.84104	1	1.17355	1	35.383	0.00357036
Q07065	Cytoskeleton-associated protein 4 (63-kDa cytoskeleton-linking membrane protein) (Climp-63) (p63)	12771.2	33847.5	14085.2	10581.2	2.6503	0.00936743	2.40305	0.383679	3.19884	0.143992
P28838	Cytosol aminopeptidase (EC 3.4.11.1) (Leucine aminopeptidase 3) (LAP-3) (Leucyl aminopeptidase) (Peptidase S) (Proline aminopeptidase) (EC 3.4.11.5) (Prolyl aminopeptidase)	269871	51139.2	204154	379399	0.189495	1	0.250493	1	0.13479	1
Q96KP4	Cytosolic non-specific dipeptidase (EC 3.4.13.18) (CNDP dipeptidase 2) (Carnosine dipeptidase II) (Epididymis secretory protein Li 13) (Glutamate carboxypeptidase-like protein 1) (Peptidase A)	134884	255532	166387	82379.7	1.89445	1	1.53577	1	3.10188	0.163092
P0C869	Cytosolic phospholipase A2 beta (cPLA2-beta) (EC 3.1.1.4) (Phospholipase A2 group IVB)	24537.5	44760	26422.4	21396	1.82415	1	1.69402	1	2.09198	1
O43175	D-3-phosphoglycerate dehydrogenase (3-PGDH) (EC 1.1.1.95) (2-oxoglutarate reductase) (EC 1.1.1.399) (Malate dehydrogenase) (EC 1.1.1.37)	192042	45207.3	108435	331386	0.235403	1	0.416906	1	0.136419	1
Q9H993	Damage-control phosphatase ARMT1 (EC 3.1.3.-) (Acidic residue methyltransferase 1) (Protein-glutamate O-methyltransferase) (EC 2.1.1.-) (Sugar phosphate phosphatase ARMT1)	13551.5	28120.9	12553.1	15215.4	2.07511	0.0840359	2.24015	0.734625	1.84818	1
P07585	Decorin (Bone proteoglycan II) (PG-S2) (PG40)	12047.2	40951.2	12480.4	11325.1	3.39923	7.32273e-05	3.28123	0.00076539	3.61596	0.871899
Q9BTZ2	Dehydrogenase/reductase SDR family member 4 (EC 1.1.1.184) (NADPH-dependent carbonyl reductase/NADP-retinol dehydrogenase) (CR) (PHCR) (NADPH-dependent retinol dehydrogenase/reductase) (NRDR) (humNRDR) (Peroxisomal short-chain alcohol dehydrogenase) (PSCD) (SCAD-SRL) (Short chain dehydrogenase/reductase family 25C member 2) (Short-chain dehydrogenase/reductase family member 4)	16627.5	476399	14753.8	19750.4	28.6512	1	32.2899	1	24.121	1
O00115	Deoxyribonuclease-2-alpha (EC 3.1.22.1) (Acid DNase) (Deoxyribonuclease II alpha) (DNase II alpha) (Lysosomal DNase II) (R31240_2)	54522.8	80523.5	66941.1	33825.5	1.47688	1	1.2029	1	2.38056	1
Q07507	Dermatopontin (Tyrosine-rich acidic matrix protein) (TRAMP)	35996.7	46792.2	38049	32576.1	1.2999	1	1.22979	1	1.4364	1
P81605	Dermcidin (EC 3.4.-.-) (Preproteolysin) [Cleaved into: Survival-promoting peptide; DCD-1]	62708.1	107562	81887.4	30742.5	1.71529	1	1.31354	1	3.49881	1
Q6E0U4	Dermokine (Epidermis-specific secreted protein SK30/SK89)	79828.1	263926	78254.6	82450.7	3.30618	1	3.37266	1	3.20102	1
Q08554	Desmocollin-1 (Cadherin family member 1) (Desmosomal glycoprotein 2/3) (DG2/DG3)	134546	94674.8	95170.8	200170	0.703663	1	0.994789	1	0.472971	1
Q14574	Desmocollin-3 (Cadherin family member 3) (Desmocollin-4) (HT-CP)	20864.9	31531.8	27658.9	9541.62	1.51123	1	1.14002	1	3.30466	0.386321
Q02413	Desmoglein-1 (Cadherin family member 4) (Desmosomal glycoprotein 1) (DG1) (DGI) (Pemphigus foliaceus antigen)	62288.6	178218	65395.2	57111	2.86116	1.21384e-13	2.72525	1.6838e-10	3.12055	3.42475e-10
Q14126	Desmoglein-2 (Cadherin family member 5) (HDGC)	22792.4	73499.3	22894.4	22622.2	3.22473	0.18596	3.21035	0.88627	3.24898	1
P15924	Desmoplakin (DP) (250/210 kDa paraneoplastic pemphigus antigen)	939220	1.25332e+06	842232	1.10087e+06	1.33443	1	1.4881	1	1.13849	1
P55039	Developmentally-regulated GTP-binding protein 2 (DRG-2) (Translation factor GTPase DRG2) (TRAFAC GTPase DRG2) (EC 3.6.5.-)	31214.3	31035	34455.2	25812.8	0.994257	1	0.900736	1	1.20231	1
Q9UBP4	Dickkopf-related protein 3 (Dickkopf-3) (Dkk-3) (hDkk-3)	1.32656e+07	8.27164e+06	1.68709e+07	7.25682e+06	0.623539	1	0.49029	0.575265	1.13984	1
P09622	Dihydrolipoyl dehydrogenase, mitochondrial (EC 1.8.1.4) (Dihydrolipoamide dehydrogenase) (Glycine cleavage system L protein)	26410.9	75347.8	26160.8	26827.7	2.85291	0.00752989	2.88018	0.0106539	2.80858	0.0506212
P10515	Dihydrolipoyllysine-residue acetyltransferase component of pyruvate dehydrogenase complex, mitochondrial (EC 2.3.1.12) (70 kDa mitochondrial autoantigen of primary biliary cirrhosis) (PBC) (Dihydrolipoamide acetyltransferase component of pyruvate dehydrogenase complex) (M2 antigen complex 70 kDa subunit) (Pyruvate dehydrogenase complex component E2) (PDC-E2) (PDCE2)	13456.7	33488.8	15302	10381.2	2.48863	1	2.18852	1	3.2259	1
P09417	Dihydropteridine reductase (EC 1.5.1.34) (HDHPR) (Quinoid dihydropteridine reductase) (Short chain dehydrogenase/reductase family 33C member 1)	10900.8	22152.3	6376.13	18441.8	2.03218	1	3.47426	2.62368e-05	1.2012	1
Q16555	Dihydropyrimidinase-related protein 2 (DRP-2) (Collapsin response mediator protein 2) (CRMP-2) (N2A3) (Unc-33-like phosphoprotein 2) (ULIP-2)	31776.4	75312.3	23753.1	45148.6	2.37007	0.00267757	3.17063	9.72603e-13	1.6681	1
Q01459	Di-N-acetylchitobiase (EC 3.2.1.-)	83987.6	162894	73525.6	101424	1.9395	1	2.21547	0.497998	1.60607	1
Q9UHL4	Dipeptidyl peptidase 2 (EC 3.4.14.2) (Dipeptidyl aminopeptidase II) (Dipeptidyl peptidase 7) (Dipeptidyl peptidase II) (DPP II) (Quiescent cell proline dipeptidase)	202441	281159	261228	104464	1.38884	1	1.0763	1	2.69145	0.0277166
P27487	Dipeptidyl peptidase 4 (EC 3.4.14.5) (ADABP) (Adenosine deaminase complexing protein 2) (ADCP-2) (Dipeptidyl peptidase IV) (DPP IV) (T-cell activation antigen CD26) (TP103) (CD antigen CD26) [Cleaved into: Dipeptidyl peptidase 4 membrane form (Dipeptidyl peptidase IV membrane form); Dipeptidyl peptidase 4 soluble form (Dipeptidyl peptidase IV soluble form)]	37898.3	122702	28038.8	54331	3.23765	0.458216	4.37615	0.0785887	2.25841	1
Q0P6D2	Divergent protein kinase domain 1C (Protein FAM69C)	18056.1	27064.5	22988.5	9835.41	1.49891	1	1.17731	1	2.75174	0.611206
O00273	DNA fragmentation factor subunit alpha (DNA fragmentation factor 45 kDa subunit) (DFF-45) (Inhibitor of CAD) (ICAD)	4739.89	11479.4	4591.79	4986.71	2.42186	0.433595	2.49998	0.229815	2.30199	1
O76075	DNA fragmentation factor subunit beta (EC 3.-.-.-) (Caspase-activated deoxyribonuclease) (CAD) (Caspase-activated DNase) (Caspase-activated nuclease) (CPAN) (DNA fragmentation factor 40 kDa subunit) (DFF-40)	17284.8	23592.5	18890.6	14608.4	1.36493	1	1.2489	1	1.615	1
Q92698	DNA repair and recombination protein RAD54-like (EC 3.6.4.-) (RAD54 homolog) (hHR54) (hRAD54)	6635.13	17397.7	7368.51	5412.83	2.62206	3.20907e-07	2.36109	0.00278348	3.21416	0.00188233
O95985	DNA topoisomerase 3-beta-1 (EC 5.6.2.1) (DNA topoisomerase III beta-1)	39446.5	78190.4	40191.6	38204.7	1.98219	1	1.94544	1	2.04662	1
P27695	DNA-(apurinic or apyrimidinic site) lyase (EC 3.1.-.-) (EC 4.2.99.18) (APEX nuclease) (APEN) (Apurinic-apyrimidinic endonuclease 1) (AP endonuclease 1) (APE-1) (REF-1) (Redox factor-1) [Cleaved into: DNA-(apurinic or apyrimidinic site) lyase, mitochondrial]	12736.2	28957.6	12149.3	13714.3	2.27365	1	2.38349	1	2.11149	1
Q9NW08	DNA-directed RNA polymerase III subunit RPC2 (RNA polymerase III subunit C2) (EC 2.7.7.6) (C128) (DNA-directed RNA polymerase III 127.6 kDa polypeptide) (DNA-directed RNA polymerase III subunit B)	11768.3	14211.6	14006.7	8037.65	1.20762	1	1.01463	1	1.76813	1
Q13217	DnaJ homolog subfamily C member 3 (Endoplasmic reticulum DNA J domain-containing protein 6) (ER-resident protein ERdj6) (ERdj6) (Interferon-induced, double-stranded RNA-activated protein kinase inhibitor) (Protein kinase inhibitor of 58 kDa) (Protein kinase inhibitor p58)	44355.6	36640	20290.6	84464.1	0.826052	1	1.80577	1	0.433795	1
Q8WXX5	DnaJ homolog subfamily C member 9 (HDJC9) (DnaJ protein SB73)	11719.5	16852.1	8506.31	17074.9	1.43795	1	1.98113	0.288539	0.986952	1
P04843	Dolichyl-diphosphooligosaccharide--protein glycosyltransferase subunit 1 (Dolichyl-diphosphooligosaccharide--protein glycosyltransferase 67 kDa subunit) (Ribophorin I) (RPN-I) (Ribophorin-1)	130724	184224	109309	166415	1.40927	1	1.68536	1	1.10702	1
P04844	Dolichyl-diphosphooligosaccharide--protein glycosyltransferase subunit 2 (Dolichyl-diphosphooligosaccharide--protein glycosyltransferase 63 kDa subunit) (RIBIIR) (Ribophorin II) (RPN-II) (Ribophorin-2)	468621	115967	495297	424162	0.247464	1	0.234136	1	0.273402	1
P09172	Dopamine beta-hydroxylase (EC 1.14.17.1) (Dopamine beta-monooxygenase) [Cleaved into: Soluble dopamine beta-hydroxylase]	7478.35	9313.09	7318.03	7745.56	1.24534	1	1.27262	1	1.20238	1
P36507	Dual specificity mitogen-activated protein kinase kinase 2 (MAP kinase kinase 2) (MAPKK 2) (EC 2.7.12.2) (ERK activator kinase 2) (MAPK/ERK kinase 2) (MEK 2)	14993.3	24961.7	8445.81	25905.9	1.66485	1	2.95551	0.000853369	0.963553	1
O00429	Dynamin-1-like protein (EC 3.6.5.5) (Dnm1p/Vps1p-like protein) (DVLP) (Dynamin family member proline-rich carboxyl-terminal domain less) (Dymple) (Dynamin-like protein) (Dynamin-like protein 4) (Dynamin-like protein IV) (HdynIV) (Dynamin-related protein 1)	105870	89929.3	98215.2	118627	0.849435	1	0.915635	1	0.758086	1
Q96JB1	Dynein heavy chain 8, axonemal (Axonemal beta dynein heavy chain 8) (Ciliary dynein heavy chain 8)	7167.65	43631.1	6600.03	8113.67	6.08723	1.39719e-07	6.61074	7.33335e-08	5.37748	2.56751e-05
P63172	Dynein light chain Tctex-type 1 (Protein CW-1) (T-complex testis-specific protein 1 homolog)	26154.7	27854.4	23569.9	30462.8	1.06498	1	1.18178	1	0.914374	1
Q14118	Dystroglycan (Dystrophin-associated glycoprotein 1) [Cleaved into: Alpha-dystroglycan (Alpha-DG); Beta-dystroglycan (Beta-DG)]	177931	416511	180544	173575	2.34086	1.38398e-13	2.30698	3.77421e-11	2.39961	0.0258198
Q7Z6Z7	E3 ubiquitin-protein ligase HUWE1 (EC 2.3.2.26) (ARF-binding protein 1) (ARF-BP1) (HECT, UBA and WWE domain-containing protein 1) (HECT-type E3 ubiquitin transferase HUWE1) (Homologous to E6AP carboxyl terminus homologous protein 9) (HectH9) (Large structure of UREB1) (LASU1) (Mcl-1 ubiquitin ligase E3) (Mule) (Upstream regulatory element-binding protein 1) (URE-B1) (URE-binding protein 1)	7088.23	29698.5	6319.66	8369.19	4.18983	3.6747e-08	4.69938	6.00343e-09	3.54855	0.00259636
Q13508	Ecto-ADP-ribosyltransferase 3 (EC 2.4.2.31) (ADP-ribosyltransferase C2 and C3 toxin-like 3) (ARTC3) (Mono(ADP-ribosyl)transferase 3) (NAD(P)(+)--arginine ADP-ribosyltransferase 3)	7366.64	29934.9	9748.06	3397.6	4.06358	0.193792	3.07086	0.955419	8.81062	0.0118474
O75354	Ectonucleoside triphosphate diphosphohydrolase 6 (NTPDase 6) (EC 3.6.1.6) (CD39 antigen-like 2)	67604	115617	51724	94070.7	1.7102	1	2.23526	1	1.22904	1
Q13822	Ectonucleotide pyrophosphatase/phosphodiesterase family member 2 (E-NPP 2) (EC 3.1.4.39) (Autotaxin) (Extracellular lysophospholipase D) (LysoPLD)	2.54178e+06	3.81912e+06	3.20202e+06	1.44139e+06	1.50253	1	1.19272	1	2.6496	0.00659409
O75071	EF-hand calcium-binding domain-containing protein 14	17499.6	33225.3	13370.9	24380.9	1.89863	1	2.4849	0.0809586	1.36276	1
Q12805	EGF-containing fibulin-like extracellular matrix protein 1 (Extracellular protein S1-5) (Fibrillin-like protein) (Fibulin-3) (FIBL-3)	6.22296e+06	5.16718e+06	7.95542e+06	3.33552e+06	0.830341	1	0.649516	0.349746	1.54914	0.0341222
O95967	EGF-containing fibulin-like extracellular matrix protein 2 (Fibulin-4) (FIBL-4) (Protein UPH1)	158399	214968	190124	105525	1.35713	1	1.13067	1	2.03712	0.0223301
Q92616	eIF-2-alpha kinase activator GCN1 (GCN1 eIF-2-alpha kinase activator homolog) (GCN1-like protein 1) (General control of amino-acid synthesis 1-like protein 1) (Translational activator GCN1) (HsGCN1)	4307.95	13992.3	2455.94	7394.65	3.24801	0.0094222	5.69732	3.12948e-08	1.89221	1
Q9BXV9	EKC/KEOPS complex subunit GON7	17054.3	23466.7	17567.3	16199.3	1.376	1	1.33582	1	1.44862	1
P13804	Electron transfer flavoprotein subunit alpha, mitochondrial (Alpha-ETF)	32167.3	63451.4	23322.6	46908.4	1.97254	0.543316	2.72059	0.000683266	1.35266	1
Q16134	Electron transfer flavoprotein-ubiquinone oxidoreductase, mitochondrial (ETF-QO) (ETF-ubiquinone oxidoreductase) (EC 1.5.5.1) (Electron-transferring-flavoprotein dehydrogenase) (ETF dehydrogenase)	10321	28442	8217.45	13826.8	2.75576	1	3.46117	1	2.05703	1
P68104	Elongation factor 1-alpha 1 (EF-1-alpha-1) (Elongation factor Tu) (EF-Tu) (Eukaryotic elongation factor 1 A-1) (eEF1A-1) (Leukocyte receptor cluster member 7)	204496	395128	202700	207491	1.9322	1.61251e-05	1.94933	0.000122154	1.90432	1
P26641	Elongation factor 1-gamma (EF-1-gamma) (eEF-1B gamma)	109820	167418	120762	91582.3	1.52448	1	1.38635	1	1.82806	0.157927
P13639	Elongation factor 2 (EF-2)	182083	393871	154163	228617	2.16314	4.51239e-11	2.5549	2.12308e-12	1.72284	0.0010981
P43897	Elongation factor Ts, mitochondrial (EF-Ts) (EF-TsMt)	14614.8	30477.5	9936.04	22412.8	2.08539	1	3.06737	0.0305085	1.35983	1
P49411	Elongation factor Tu, mitochondrial (EF-Tu) (P43)	15380.5	21250	13303.3	18842.5	1.38162	1	1.59735	1	1.12777	1
Q9NZ08	Endoplasmic reticulum aminopeptidase 1 (EC 3.4.11.-) (ARTS-1) (Adipocyte-derived leucine aminopeptidase) (A-LAP) (Aminopeptidase PILS) (Puromycin-insensitive leucyl-specific aminopeptidase) (PILS-AP) (Type 1 tumor necrosis factor receptor shedding aminopeptidase regulator)	81275.2	92624.8	86125.9	73190.7	1.13964	1	1.07546	1	1.26553	1
P11021	Endoplasmic reticulum chaperone BiP (EC 3.6.4.10) (78 kDa glucose-regulated protein) (GRP-78) (Binding-immunoglobulin protein) (BiP) (Heat shock protein 70 family protein 5) (HSP70 family protein 5) (Heat shock protein family A member 5) (Immunoglobulin heavy chain-binding protein)	296780	622252	332271	237627	2.09668	1	1.87273	1	2.61861	0.00202203
P30040	Endoplasmic reticulum resident protein 29 (ERp29) (Endoplasmic reticulum resident protein 28) (ERp28) (Endoplasmic reticulum resident protein 31) (ERp31)	17258.4	61472.7	17310.8	17171	3.5619	0.232149	3.55112	0.231827	3.58002	1
Q9BS26	Endoplasmic reticulum resident protein 44 (ER protein 44) (ERp44) (Thioredoxin domain-containing protein 4)	31864	58899.3	33887	28492.2	1.84846	1	1.73811	1	2.06721	1
P14625	Endoplasmin (94 kDa glucose-regulated protein) (GRP-94) (Heat shock protein 90 kDa beta member 1) (Tumor rejection antigen 1) (gp96 homolog)	459275	850597	378756	593475	1.85204	6.74186e-05	2.24577	4.88067e-07	1.43325	1
Q9UNN8	Endothelial protein C receptor (Activated protein C receptor) (APC receptor) (Endothelial cell protein C receptor) (CD antigen CD201)	13041	20628.6	13903.5	11603.4	1.58183	1	1.4837	1	1.7778	0.0337859
Q96JJ3	Engulfment and cell motility protein 2 (Protein ced-12 homolog A) (hCed-12A)	3737.21	12683.1	3865.37	3523.6	3.39373	3.67432e-10	3.2812	5.03822e-08	3.59947	6.86928e-06
P30084	Enoyl-CoA hydratase, mitochondrial (EC 4.2.1.17) (Enoyl-CoA hydratase 1) (Short-chain enoyl-CoA hydratase) (SCEH)	30735.5	58878.3	38146.4	18384.1	1.91564	1	1.54348	1	3.20268	1.59028e-05
Q9Y2E5	Epididymis-specific alpha-mannosidase (EC 3.2.1.24) (Mannosidase alpha class 2B member 2)	12259.3	33807.6	13314.2	10501.2	2.75771	0.00589942	2.53921	0.223513	3.21942	0.000972871
Q96HE7	ERO1-like protein alpha (ERO1-L) (ERO1-L-alpha) (EC 1.8.4.-) (Endoplasmic oxidoreductin-1-like protein) (Endoplasmic reticulum oxidoreductase alpha) (Oxidoreductin-1-L-alpha)	40370	25734.6	47554.7	28395.4	0.637468	1	0.541157	1	0.906294	1
P60842	Eukaryotic initiation factor 4A-I (eIF-4A-I) (eIF4A-I) (EC 3.6.4.13) (ATP-dependent RNA helicase eIF4A-1)	19126.2	86907.5	16967.1	22724.7	4.5439	5.64626e-09	5.12212	1.01725e-09	3.82436	0.000174483
P15170	Eukaryotic peptide chain release factor GTP-binding subunit ERF3A (Eukaryotic peptide chain release factor subunit 3a) (eRF3a) (G1 to S phase transition protein 1 homolog)	23355.2	74966.6	27979.1	15648.9	3.20984	1	2.67938	1	4.79054	1
O60739	Eukaryotic translation initiation factor 1b (eIF1b) (Protein translation factor SUI1 homolog GC20)	5082.65	14204.1	4176.09	6593.58	2.79462	1.17957e-06	3.40128	1.16994e-08	2.15422	0.321365
P63241	Eukaryotic translation initiation factor 5A-1 (eIF-5A-1) (eIF-5A1) (Eukaryotic initiation factor 5A isoform 1) (eIF-5A) (Rev-binding factor) (eIF-4D)	46671.2	65447.2	30618.5	73425.6	1.40231	1	2.13751	0.00682036	0.891341	1
P56537	Eukaryotic translation initiation factor 6 (eIF-6) (B(2)GCN homolog) (B4 integrin interactor) (CAB) (p27(BBP))	26791.3	49583.1	27821.7	25073.8	1.85072	1	1.78217	1	1.97749	1
Q9UBQ6	Exostosin-like 2 (EC 2.4.1.223) (Alpha-1,4-N-acetylhexosaminyltransferase EXTL2) (Alpha-GalNAcT EXTL2) (EXT-related protein 2) (Glucuronyl-galactosyl-proteoglycan 4-alpha-N-acetylglucosaminyltransferase) [Cleaved into: Processed exostosin-like 2]	21436.1	54399.3	19179	25198	2.53774	1	2.8364	1	2.15887	1
O14980	Exportin-1 (Exp1) (Chromosome region maintenance 1 protein homolog)	43210.8	58775.5	41355.9	46302.3	1.3602	1	1.42121	1	1.26938	1
P55060	Exportin-2 (Exp2) (Cellular apoptosis susceptibility protein) (Chromosome segregation 1-like protein) (Importin-alpha re-exporter)	11009.6	31125.8	12267.2	8913.64	2.82714	0.000261582	2.53731	0.00595731	3.49193	0.000584075
Q9HAV4	Exportin-5 (Exp5) (Ran-binding protein 21)	20070.7	19351.2	5570.48	44237.7	0.964154	1	3.47389	2.70858e-09	0.437438	1
Q16610	Extracellular matrix protein 1 (Secretory component p85)	712591	1.15275e+06	647256	821484	1.61768	0.000288879	1.78097	0.000358576	1.40325	1
Q8IWU6	Extracellular sulfatase Sulf-1 (hSulf-1) (EC 3.1.6.-)	36143	96582.5	27096.1	51221.1	2.67223	0.0245746	3.56444	0.000308694	1.8856	1
Q8IWU5	Extracellular sulfatase Sulf-2 (hSulf-2) (EC 3.1.6.-)	59031.6	206137	67318.7	45219.6	3.49197	7.73896e-21	3.0621	2.72847e-17	4.55856	4.30325e-11
P08294	Extracellular superoxide dismutase [Cu-Zn] (EC-SOD) (EC 1.15.1.1)	515537	576764	681889	238285	1.11876	1	0.845833	1	2.42048	0.010574
Q504Y2	Extracellular tyrosine-protein kinase PKDCC (EC 2.7.10.2) (Protein kinase domain-containing protein, cytoplasmic) (Protein kinase-like protein SgK493) (Sugen kinase 493) (Vertebrate lonesome kinase)	14950.4	44435.9	17494.2	10710.9	2.97221	0.00113488	2.54004	0.282137	4.14866	0.000181681
Q99504	Eyes absent homolog 3 (EC 3.1.3.48)	163943	50017.7	78225.9	306806	0.305091	1	0.6394	1	0.163027	1
P15311	Ezrin (Cytovillin) (Villin-2) (p81)	5688.3	12484.9	4751.4	7249.78	2.19485	0.0450944	2.62763	4.39702e-05	1.72211	1
Q96AE4	Far upstream element-binding protein 1 (FBP) (FUSE-binding protein 1) (DNA helicase V) (hDH V)	31971.9	24550.6	7554.59	72667.3	0.767881	1	3.24976	1	0.337849	1
Q16658	Fascin (55 kDa actin-bundling protein) (Singed-like protein) (p55)	59656.3	158025	68088.9	45602	2.64892	2.93085e-11	2.32086	9.69835e-06	3.46531	7.72716e-07
P49327	Fatty acid synthase (EC 2.3.1.85) [Includes: [Acyl-carrier-protein] S-acetyltransferase (EC 2.3.1.38); [Acyl-carrier-protein] S-malonyltransferase (EC 2.3.1.39); 3-oxoacyl-[acyl-carrier-protein] synthase (EC 2.3.1.41); 3-oxoacyl-[acyl-carrier-protein] reductase (EC 1.1.1.100); 3-hydroxyacyl-[acyl-carrier-protein] dehydratase (EC 4.2.1.59); Enoyl-[acyl-carrier-protein] reductase (EC 1.3.1.39); Ole…	43683.2	78352.9	31616.2	63795	1.79366	1	2.47825	1	1.2282	1
Q01469	Fatty acid-binding protein 5 (Epidermal-type fatty acid-binding protein) (E-FABP) (Fatty acid-binding protein, epidermal) (Psoriasis-associated fatty acid-binding protein homolog) (PA-FABP)	92146.2	327524	97995.6	82397.2	3.5544	1.56921e-12	3.34224	7.71464e-11	3.97495	9.07241e-13
P15090	Fatty acid-binding protein, adipocyte (Adipocyte lipid-binding protein) (ALBP) (Adipocyte-type fatty acid-binding protein) (A-FABP) (AFABP) (Fatty acid-binding protein 4)	83846.8	59524.6	79472.9	91136.6	0.709921	1	0.748993	1	0.653137	1
O15540	Fatty acid-binding protein, brain (Brain lipid-binding protein) (BLBP) (Brain-type fatty acid-binding protein) (B-FABP) (Fatty acid-binding protein 7) (Mammary-derived growth inhibitor related)	9283.32	33208.3	8001.6	11419.5	3.5772	0.00311057	4.15021	0.00130396	2.90803	0.0403336
Q5SYB0	FERM and PDZ domain-containing protein 1 (FERM domain-containing protein 2)	142752	216375	160570	113054	1.51574	0.0277902	1.34754	1	1.9139	3.14563e-05
Q9UGM5	Fetuin-B (16G2) (Fetuin-like protein IRL685) (Gugu)	237805	236278	207567	288202	0.993577	1	1.13832	1	0.819833	1
P35555	Fibrillin-1 [Cleaved into: Asprosin]	1.07341e+06	1.47413e+06	1.02845e+06	1.14834e+06	1.37331	1	1.43335	1	1.2837	1
P02671	Fibrinogen alpha chain [Cleaved into: Fibrinopeptide A; Fibrinogen alpha chain]	5.12151e+06	2.17997e+06	1.49931e+06	1.11585e+07	0.425649	1	1.45398	1	0.195364	1
P02675	Fibrinogen beta chain [Cleaved into: Fibrinopeptide B; Fibrinogen beta chain]	4.10242e+06	1.60993e+06	1.27555e+06	8.81387e+06	0.392434	1	1.26215	1	0.182658	1
P02679	Fibrinogen gamma chain	3.81831e+06	1.15856e+06	1.1844e+06	8.20816e+06	0.303423	1	0.978186	1	0.141148	1
P11362	Fibroblast growth factor receptor 1 (FGFR-1) (EC 2.7.10.1) (Basic fibroblast growth factor receptor 1) (BFGFR) (bFGF-R-1) (Fms-like tyrosine kinase 2) (FLT-2) (N-sam) (Proto-oncogene c-Fgr) (CD antigen CD331)	18681.7	24199.5	23927.8	9938.14	1.29536	1	1.01136	1	2.43502	0.00246175
Q9BYJ0	Fibroblast growth factor-binding protein 2 (FGF-BP2) (FGF-binding protein 2) (FGFBP-2) (37 kDa killer-specific secretory protein) (Ksp37) (HBp17-related protein) (HBp17-RP)	117614	190277	115070	121856	1.6178	1	1.65358	1	1.56149	1
Q06828	Fibromodulin (FM) (Collagen-binding 59 kDa protein) (Keratan sulfate proteoglycan fibromodulin) (KSPG fibromodulin)	5714.27	10814.1	4947.33	6992.51	1.89246	0.517916	2.18584	0.595767	1.54652	1
P02751	Fibronectin (FN) (Cold-insoluble globulin) (CIG) [Cleaved into: Anastellin; Ugl-Y1; Ugl-Y2; Ugl-Y3]	1.83034e+06	1.65848e+06	1.65326e+06	2.12549e+06	0.906103	1	1.00316	1	0.780281	1
P23142	Fibulin-1 (FIBL-1)	1.74826e+06	2.53431e+06	2.02958e+06	1.2794e+06	1.44962	0.00175233	1.24869	1	1.98086	0.000866667
P98095	Fibulin-2 (FIBL-2)	66749.5	145123	53722.6	88461	2.17414	1	2.70134	0.00765196	1.64053	1
Q9UBX5	Fibulin-5 (FIBL-5) (Developmental arteries and neural crest EGF-like protein) (Dance) (Urine p50 protein) (UP50)	40664.9	48589.7	13240.4	86372.4	1.19488	1	3.6698	0.424679	0.562561	1
O75636	Ficolin-3 (Collagen/fibrinogen domain-containing lectin 3 p35) (Collagen/fibrinogen domain-containing protein 3) (Hakata antigen)	15732.1	14138.7	5551.89	32699.2	0.898714	1	2.54665	0.000836775	0.432386	1
P20930	Filaggrin	9072.6	25644.2	8146.27	10616.5	2.82656	0.0302939	3.14797	0.0055844	2.41551	1
Q5D862	Filaggrin-2 (FLG-2) (Intermediate filament-associated and psoriasis-susceptibility protein) (Ifapsoriasin)	48262.4	96815.2	33583.2	72727.6	2.00602	1	2.88284	1	1.3312	1
P21333	Filamin-A (FLN-A) (Actin-binding protein 280) (ABP-280) (Alpha-filamin) (Endothelial actin-binding protein) (Filamin-1) (Non-muscle filamin)	113733	186025	87070.1	158170	1.63563	1	2.13649	0.970921	1.1761	1
P30043	Flavin reductase (NADPH) (FR) (EC 1.5.1.30) (Biliverdin reductase B) (BVR-B) (EC 1.3.1.24) (Biliverdin-IX beta-reductase) (Green heme-binding protein) (GHBP) (NADPH-dependent diaphorase) (NADPH-flavin reductase) (FLR)	216770	305980	256896	149893	1.41154	1	1.19107	1	2.04132	1
Q12841	Follistatin-related protein 1 (Follistatin-like protein 1)	1.14718e+06	1.78762e+06	1.18373e+06	1.08626e+06	1.55827	0.173859	1.51016	0.317871	1.64566	1
O95633	Follistatin-related protein 3 (Follistatin-like protein 3) (Follistatin-related gene protein)	10495.2	41831.2	11986.4	8009.96	3.98574	2.7663e-08	3.4899	5.11997e-07	5.2224	7.38639e-08
Q6MZW2	Follistatin-related protein 4 (Follistatin-like protein 4)	301005	432161	333754	246422	1.43573	1	1.29485	1	1.75374	1
Q8N475	Follistatin-related protein 5 (Follistatin-like protein 5)	1.25865e+06	1.58739e+06	1.39407e+06	1.03296e+06	1.26118	1	1.13867	1	1.53674	1
Q13642	Four and a half LIM domains protein 1 (FHL-1) (Skeletal muscle LIM-protein 1) (SLIM) (SLIM-1)	23604.7	100591	23122.6	24408.3	4.26149	0.000308482	4.35035	0.00132162	4.1212	0.0248743
Q9NQ88	Fructose-2,6-bisphosphatase TIGAR (EC 3.1.3.46) (TP53-induced glycolysis and apoptosis regulator) (TP53-induced glycolysis regulatory phosphatase)	40341.8	66422.9	36660.7	46476.8	1.6465	1	1.81183	1	1.42916	1
P04075	Fructose-bisphosphate aldolase A (EC 4.1.2.13) (Lung cancer antigen NY-LU-1) (Muscle-type aldolase)	666044	1.04966e+06	547244	864043	1.57596	0.0244809	1.91809	0.00431354	1.21482	1
P09972	Fructose-bisphosphate aldolase C (EC 4.1.2.13) (Brain-type aldolase)	155960	465650	145207	173881	2.9857	1.38189e-08	3.2068	6.88225e-10	2.67797	0.0628068
P07954	Fumarate hydratase, mitochondrial (Fumarase) (HsFH) (EC 4.2.1.2)	21944.6	18553	10475.1	41060.5	0.845447	1	1.77115	1	0.451846	1
Q9BWH2	FUN14 domain-containing protein 2 (Cervical cancer proto-oncogene 3 protein) (HCC-3) (Hepatitis C virus core-binding protein 6)	11841.1	19506	15248.6	6162.03	1.64731	1	1.2792	1	3.16551	0.00808518
P54803	Galactocerebrosidase (GALCERase) (EC 3.2.1.46) (Galactocerebroside beta-galactosidase) (Galactosylceramidase) (Galactosylceramide beta-galactosidase)	46750.2	52349.4	25035.4	82941.5	1.11977	1	2.09102	1	0.631161	1
Q9P2W7	Galactosylgalactosylxylosylprotein 3-beta-glucuronosyltransferase 1 (EC 2.4.1.135) (Beta-1,3-glucuronyltransferase 1) (Glucuronosyltransferase P) (GlcAT-P) (UDP-GlcUA:glycoprotein beta-1,3-glucuronyltransferase) (GlcUAT-P)	1.91021e+06	4.94125e+06	1.31025e+06	2.91014e+06	2.58676	0.0153279	3.77124	0.00141374	1.69794	1
P09382	Galectin-1 (Gal-1) (14 kDa laminin-binding protein) (HLBP14) (14 kDa lectin) (Beta-galactoside-binding lectin L-14-I) (Galaptin) (HBL) (HPL) (Lactose-binding lectin 1) (Lectin galactoside-binding soluble 1) (Putative MAPK-activating protein PM12) (S-Lac lectin 1)	22792.4	92507.6	20688.2	26299.2	4.05871	2.57928e-17	4.4715	9.07536e-16	3.5175	2.62785e-07
Q08380	Galectin-3-binding protein (Basement membrane autoantigen p105) (Lectin galactoside-binding soluble 3-binding protein) (Mac-2-binding protein) (MAC2BP) (Mac-2 BP) (Tumor-associated antigen 90K)	357387	811052	463565	180424	2.26939	2.00029e-07	1.7496	0.0104579	4.49526	9.82052e-14
P09104	Gamma-enolase (EC 4.2.1.11) (2-phospho-D-glycerate hydro-lyase) (Enolase 2) (Neural enolase) (Neuron-specific enolase) (NSE)	103168	424042	84107.1	134936	4.11021	1.34905e-19	5.0417	2.89247e-22	3.14254	4.18087e-07
Q92820	Gamma-glutamyl hydrolase (EC 3.4.19.9) (Conjugase) (GH) (Gamma-Glu-X carboxypeptidase)	274458	259524	58904.4	633714	0.945588	1	4.40586	0.138345	0.409529	1
O75223	Gamma-glutamylcyclotransferase (EC 4.3.2.9) (Cytochrome c-releasing factor 21)	18757.9	68132.8	20840.5	15286.9	3.63222	1.01487e-07	3.26924	0.000101701	4.45695	2.0808e-06
P17900	Ganglioside GM2 activator (Cerebroside sulfate activator protein) (GM2-AP) (Sphingolipid activator protein 3) (SAP-3) [Cleaved into: Ganglioside GM2 activator isoform short]	83707	161093	112896	35059.1	1.92449	0.962542	1.42692	1	4.59491	4.10366e-05
O00451	GDNF family receptor alpha-2 (GDNF receptor alpha-2) (GDNFR-alpha-2) (GFR-alpha-2) (GDNF receptor beta) (GDNFR-beta) (Neurturin receptor alpha) (NRTNR-alpha) (NTNR-alpha) (RET ligand 2) (TGF-beta-related neurotrophic factor receptor 2)	11071.3	44347.3	12414.1	8833.35	4.00561	2.50334e-08	3.57234	1.81306e-07	5.02044	1.21286e-05
P06396	Gelsolin (AGEL) (Actin-depolymerizing factor) (ADF) (Brevin)	1.02742e+07	1.4145e+07	1.17479e+07	7.81795e+06	1.37675	0.00390516	1.20404	1	1.80929	0.0082509
P14136	Glial fibrillary acidic protein (GFAP)	427357	5.88116e+06	390837	488222	13.7617	0.000886397	15.0476	0.000758848	12.0461	0.00122889
P11413	Glucose-6-phosphate 1-dehydrogenase (G6PD) (EC 1.1.1.49)	24349.8	37842.1	20138.4	31368.8	1.5541	1	1.87911	0.00799152	1.20636	1
P06744	Glucose-6-phosphate isomerase (GPI) (EC 5.3.1.9) (Autocrine motility factor) (AMF) (Neuroleukin) (NLK) (Phosphoglucose isomerase) (PGI) (Phosphohexose isomerase) (PHI) (Sperm antigen 36) (SA-36)	53055.5	83153.9	39774.8	75190	1.5673	1	2.09062	1	1.10592	1
P14314	Glucosidase 2 subunit beta (80K-H protein) (Glucosidase II subunit beta) (Protein kinase C substrate 60.1 kDa protein heavy chain) (PKCSH)	147595	278844	159831	127201	1.88925	0.12397	1.74462	1	2.19214	0.014103
Q4G148	Glucoside xylosyltransferase 1 (EC 2.4.2.42) (Glycosyltransferase 8 domain-containing protein 3)	1780.87	10772	1544.06	2175.56	6.04875	1	6.97645	1	4.95139	1
P48058	Glutamate receptor 4 (GluR-4) (GluR4) (AMPA-selective glutamate receptor 4) (GluR-D) (Glutamate receptor ionotropic, AMPA 4) (GluA4)	96307.3	369107	117818	60456.8	3.8326	0.00137136	3.13287	0.0106751	6.1053	4.92743e-05
P15104	Glutamine synthetase (GS) (EC 6.3.1.2) (Glutamate--ammonia ligase) (Palmitoyltransferase GLUL) (EC 2.3.1.225)	23426.6	30401.5	29156.3	13877	1.29774	1	1.04271	1	2.19079	1
Q16769	Glutaminyl-peptide cyclotransferase (EC 2.3.2.5) (Glutaminyl cyclase) (QC) (sQC) (Glutaminyl-tRNA cyclotransferase) (Glutamyl cyclase) (EC)	62511.9	44833.9	81889.3	30216.1	0.717205	1	0.547493	1	1.48377	1
P35754	Glutaredoxin-1 (Thioltransferase-1) (TTase-1)	9102.97	19214.3	10744.6	6366.94	2.11078	0.221532	1.78828	1	3.01783	0.000218175
O76003	Glutaredoxin-3 (PKC-interacting cousin of thioredoxin) (PICOT) (PKC-theta-interacting protein) (PKCq-interacting protein) (Thioredoxin-like protein 2)	37761.6	71936.8	39974	34074.3	1.90502	0.103841	1.79959	1	2.11117	0.968996
P22352	Glutathione peroxidase 3 (GPx-3) (GSHPx-3) (EC 1.11.1.9) (Extracellular glutathione peroxidase) (Plasma glutathione peroxidase) (GPx-P) (GSHPx-P)	6.40663e+06	4.52835e+06	8.10716e+06	3.57243e+06	0.706822	1	0.558562	0.861421	1.26758	1
O43813	Glutathione S-transferase LANCL1 (EC 2.5.1.18) (40 kDa erythrocyte membrane protein) (p40) (LanC-like protein 1)	86384.9	63186.7	79266.6	98248.7	0.731455	1	0.797141	1	0.64313	1
P28161	Glutathione S-transferase Mu 2 (EC 2.5.1.18) (GST class-mu 2) (GSTM2-2)	175743	140336	212567	114371	0.79853	1	0.660198	1	1.22703	1
P21266	Glutathione S-transferase Mu 3 (EC 2.5.1.18) (GST class-mu 3) (GSTM3-3) (hGSTM3-3)	278626	225229	232968	354723	0.808355	1	0.96678	1	0.634944	1
P78417	Glutathione S-transferase omega-1 (GSTO-1) (EC 2.5.1.18) (Glutathione S-transferase omega 1-1) (GSTO 1-1) (Glutathione-dependent dehydroascorbate reductase) (EC 1.8.5.1) (Monomethylarsonic acid reductase) (MMA(V) reductase) (EC 1.20.4.2) (S-(Phenacyl)glutathione reductase) (SPG-R)	67242.7	145333	61923.7	76107.7	2.16132	4.68727e-08	2.34697	1.81315e-06	1.90957	0.054709
P09211	Glutathione S-transferase P (EC 2.5.1.18) (GST class-pi) (GSTP1-1)	366670	632262	181353	675532	1.72433	1	3.48637	9.66629e-12	0.935946	1
P04406	Glyceraldehyde-3-phosphate dehydrogenase (GAPDH) (EC 1.2.1.12) (Peptidyl-cysteine S-nitrosylase GAPDH) (EC 2.6.99.-)	542741	1.11795e+06	448263	700203	2.05982	1.0651e-08	2.49395	2.69938e-13	1.59661	1
P41250	Glycine--tRNA ligase (EC 6.1.1.14) (Diadenosine tetraphosphate synthetase) (Ap4A synthetase) (EC 2.7.7.-) (Glycyl-tRNA synthetase) (GlyRS) (Glycyl-tRNA synthetase 1)	29625.6	51728.8	30304.9	28493.6	1.74608	1	1.70695	1	1.81546	0.0180748
P06737	Glycogen phosphorylase, liver form (EC 2.4.1.1)	66874.6	162626	66927.3	66786.7	2.4318	1.03822e-11	2.42988	8.34909e-09	2.435	1.54072e-06
P46976	Glycogenin-1 (GN-1) (GN1) (EC 2.4.1.186)	94027.3	77771.1	103932	77520	0.827112	1	0.748291	1	1.00324	1
P30419	Glycylpeptide N-tetradecanoyltransferase 1 (EC 2.3.1.97) (Myristoyl-CoA:protein N-myristoyltransferase 1) (NMT 1) (Type I N-myristoyltransferase) (Peptide N-myristoyltransferase 1)	7148.36	27433.6	7931.59	5842.98	3.83775	0.015831	3.45878	0.0435626	4.69514	0.0110439
Q9HC38	Glyoxalase domain-containing protein 4	48347.5	84638.9	25850.9	85841.9	1.75064	1	3.27412	2.31116e-18	0.985986	1
Q9UBQ7	Glyoxylate reductase/hydroxypyruvate reductase (EC 1.1.1.79) (EC 1.1.1.81)	17228.9	31363.3	15771.6	19657.8	1.82038	1	1.9886	1	1.59546	1
P35052	Glypican-1 [Cleaved into: Secreted glypican-1]	18385.5	39955.4	23222.5	10323.9	2.1732	1	1.72055	1	3.8702	1
Q92896	Golgi apparatus protein 1 (CFR-1) (Cysteine-rich fibroblast growth factor receptor) (E-selectin ligand 1) (ESL-1) (Golgi sialoglycoprotein MG-160)	158219	101590	163584	149279	0.642081	1	0.621026	1	0.680536	1
O00461	Golgi integral membrane protein 4 (Golgi integral membrane protein, cis) (GIMPc) (Golgi phosphoprotein 4) (Golgi-localized phosphoprotein of 130 kDa) (Golgi phosphoprotein of 130 kDa)	42226	94633.5	51066.3	27492	2.24112	5.54788e-05	1.85315	0.271838	3.44222	7.0324e-12
Q8NBJ4	Golgi membrane protein 1 (Golgi membrane protein GP73) (Golgi phosphoprotein 2)	133059	354988	159098	89660.7	2.6679	2.13719e-14	2.23125	5.43445e-09	3.95924	3.13583e-15
Q92805	Golgin subfamily A member 1 (Golgin-97)	1.53506e+06	2.72381e+06	1.81433e+06	1.06961e+06	1.7744	0.00046961	1.50128	0.958979	2.54655	1.14661e-08
Q9NX62	Golgi-resident adenosine 3',5'-bisphosphate 3'-phosphatase (Golgi-resident PAP phosphatase) (gPAPP) (EC 3.1.3.7) (Inositol monophosphatase domain-containing protein 1) (Myo-inositol monophosphatase A3) (Phosphoadenosine phosphate 3'-nucleotidase)	104068	313478	29553.4	228258	3.01225	1	10.6072	0.0541618	1.37335	1
Q9C091	GREB1-like protein (Growth regulation by estrogen in breast cancer 1-like protein)	13865.3	27313.5	7361.79	24704.4	1.96992	1	3.71017	1	1.10561	1
Q8NCC3	Group XV phospholipase A2 (EC 2.3.1.-) (1-O-acylceramide synthase) (ACS) (LCAT-like lysophospholipase) (LLPL) (Lysophospholipase 3) (Lysosomal phospholipase A2) (LPLA2)	43530	59472.9	28701.8	68243.7	1.36625	1	2.0721	1	0.871478	1
Q14393	Growth arrest-specific protein 6 (GAS-6) (AXL receptor tyrosine kinase ligand)	120365	201026	130659	103206	1.67014	0.0227316	1.53855	0.979746	1.9478	1
P62993	Growth factor receptor-bound protein 2 (Adapter protein GRB2) (Protein Ash) (SH2/SH3 adapter GRB2)	10903.1	19319.3	7687.56	16262.5	1.77191	1	2.51307	0.00134411	1.18797	1
O95390	Growth/differentiation factor 11 (GDF-11) (Bone morphogenetic protein 11) (BMP-11)	12122.1	23589.4	13592.9	9670.91	1.94598	0.00381302	1.73543	0.411806	2.43921	0.0142683
O14793	Growth/differentiation factor 8 (GDF-8) (Myostatin)	47927.2	107352	58361.3	30537	2.23991	0.000158123	1.83944	0.264759	3.51549	0.00132437
P62826	GTP-binding nuclear protein Ran (Androgen receptor-associated protein 24) (GTPase Ran) (Ras-like protein TC4) (Ras-related nuclear protein)	55627.1	215699	43709.7	75489.5	3.87759	0.00108332	4.9348	0.000138998	2.85734	0.0950034
Q9NR31	GTP-binding protein SAR1a (COPII-associated small GTPase)	27254.7	31712.2	29565.2	23403.7	1.16355	1	1.07262	1	1.35501	1
P62873	Guanine nucleotide-binding protein G(I)/G(S)/G(T) subunit beta-1 (Transducin beta chain 1)	155420	1.85923e+06	126918	202922	11.9626	5.75945e-09	14.6491	2.793e-09	9.16228	2.49202e-08
P11488	Guanine nucleotide-binding protein G(t) subunit alpha-1 (Transducin alpha-1 chain)	186298	774502	133390	274478	4.15732	0.000331008	5.80628	1.70562e-05	2.82173	0.319658
P63211	Guanine nucleotide-binding protein G(T) subunit gamma-T1 (Transducin gamma chain)	403948	1.90513e+06	371645	457788	4.71627	5.07445e-08	5.12621	7.50751e-08	4.1616	0.000798342
Q16774	Guanylate kinase (EC 2.7.4.8) (GMP kinase) (Guanylate kinase 1)	13693.6	57143.1	13916.2	13322.5	4.17299	2.49419e-05	4.10623	0.00014788	4.2892	0.000488493
Q9BXW7	Haloacid dehalogenase-like hydrolase domain-containing 5 (Cat eye syndrome critical region protein 5)	37981.8	134237	34403.7	43945.4	3.53424	0.000640282	3.90181	0.000247998	3.05463	0.0971192
P00738	Haptoglobin (Zonulin) [Cleaved into: Haptoglobin alpha chain; Haptoglobin beta chain]	1.14099e+07	6.41198e+06	1.04495e+07	1.30105e+07	0.561966	1	0.613614	1	0.49283	1
P00739	Haptoglobin-related protein	3.465e+06	1.49108e+06	4.52623e+06	1.69629e+06	0.430325	1	0.32943	1	0.879022	1
Q7Z4H3	HD domain-containing protein 2 (Hepatitis C virus NS5A-transactivated protein 2) (HCV NS5A-transactivated protein 2)	106966	53622.9	85487	142766	0.501306	1	0.627264	1	0.375601	1
P48723	Heat shock 70 kDa protein 13 (Microsomal stress-70 protein ATPase core) (Stress-70 protein chaperone microsome-associated 60 kDa protein)	344342	397017	296474	424123	1.15297	1	1.33913	1	0.936091	1
P0DMV9	Heat shock 70 kDa protein 1B (Heat shock 70 kDa protein 2) (HSP70-2) (HSP70.2)	194601	357598	141378	283306	1.8376	0.10669	2.52937	1.52769e-06	1.26223	1
P34932	Heat shock 70 kDa protein 4 (HSP70RY) (Heat shock 70-related protein APG-2)	60509.7	103280	49816.5	78331.8	1.70684	0.822003	2.07321	0.000502878	1.3185	1
O95757	Heat shock 70 kDa protein 4L (Heat shock 70-related protein APG-1) (Osmotic stress protein 94)	79074.7	101397	39815.2	144507	1.28229	1	2.54668	3.73163e-08	0.701673	1
P11142	Heat shock cognate 71 kDa protein (Heat shock 70 kDa protein 8) (Lipopolysaccharide-associated protein 1) (LAP-1) (LPS-associated protein 1)	349953	510742	316889	405059	1.45946	1	1.61174	1	1.26091	1
Q92598	Heat shock protein 105 kDa (Antigen NY-CO-25) (Heat shock 110 kDa protein)	11365.4	12133.3	9821.55	13938.4	1.06757	1	1.23538	1	0.870493	1
Q12931	Heat shock protein 75 kDa, mitochondrial (HSP 75) (TNFR-associated protein 1) (Tumor necrosis factor type 1 receptor-associated protein) (TRAP-1)	72260.4	127339	59775.3	93068.8	1.76222	0.344249	2.13029	0.0639461	1.36822	1
P04792	Heat shock protein beta-1 (HspB1) (28 kDa heat shock protein) (Estrogen-regulated 24 kDa protein) (Heat shock 27 kDa protein) (HSP 27) (Stress-responsive protein 27) (SRP27)	50230.7	193322	56748.4	39367.9	3.84868	6.20377e-05	3.40665	0.000269794	4.91064	8.85274e-06
O14558	Heat shock protein beta-6 (HspB6) (Heat shock 20 kDa-like protein p20)	20330.6	54906.1	23467	15103.4	2.70066	0.0905415	2.33972	1	3.63535	0.0258412
P07900	Heat shock protein HSP 90-alpha (Heat shock 86 kDa) (HSP 86) (HSP86) (Lipopolysaccharide-associated protein 2) (LAP-2) (LPS-associated protein 2) (Renal carcinoma antigen NY-REN-38)	1.60815e+06	712792	1.46245e+06	1.85097e+06	0.443238	0.0135623	0.487395	1	0.385091	0.419606
P08238	Heat shock protein HSP 90-beta (HSP 90) (Heat shock 84 kDa) (HSP 84) (HSP84)	100971	176332	53485.4	180113	1.74637	1	3.29683	7.26402e-09	0.979007	1
P69905	Hemoglobin subunit alpha (Alpha-globin) (Hemoglobin alpha chain)	7.60523e+07	4.80355e+07	339119	2.02241e+08	0.631611	1	141.648	0.881022	0.237516	1
P68871	Hemoglobin subunit beta (Beta-globin) (Hemoglobin beta chain) [Cleaved into: LVV-hemorphin-7; Spinorphin]	2.69093e+07	1.28412e+07	471524	7.09722e+07	0.477203	1	27.2334	0.505917	0.180933	1
P02042	Hemoglobin subunit delta (Delta-globin) (Hemoglobin delta chain)	2.1911e+06	1.44178e+06	415244	5.15086e+06	0.658016	1	3.47213	0.959335	0.27991	1
P69892	Hemoglobin subunit gamma-2 (Gamma-2-globin) (Hb F Ggamma) (Hemoglobin gamma-2 chain) (Hemoglobin gamma-G chain)	397091	658985	319294	526752	1.65953	1	2.06388	0.0951782	1.25103	1
P02790	Hemopexin (Beta-1B-glycoprotein)	7.23013e+07	3.86434e+07	8.19239e+07	5.62637e+07	0.534477	0.13937	0.471699	0.0247637	0.686827	1
O60243	Heparan-sulfate 6-O-sulfotransferase 1 (HS6ST-1) (EC 2.8.2.-)	121624	62064.8	178718	26469	0.510299	1	0.347279	1	2.34481	1
P05546	Heparin cofactor 2 (Heparin cofactor II) (HC-II) (Protease inhibitor leuserpin-2) (HLS2) (Serpin D1)	1.69674e+06	1.68861e+06	1.79047e+06	1.54052e+06	0.995211	1	0.943112	1	1.09613	1
Q04756	Hepatocyte growth factor activator (HGF activator) (HGFA) (EC 3.4.21.-) [Cleaved into: Hepatocyte growth factor activator short chain; Hepatocyte growth factor activator long chain]	237875	356212	275994	174342	1.49748	1	1.29065	1	2.04318	0.0167247
P26927	Hepatocyte growth factor-like protein (Macrophage stimulatory protein) (Macrophage-stimulating protein) (MSP) [Cleaved into: Hepatocyte growth factor-like protein alpha chain; Hepatocyte growth factor-like protein beta chain]	135491	237897	136995	132984	1.75581	0.00069875	1.73654	0.056498	1.78891	0.020783
P51858	Hepatoma-derived growth factor (HDGF) (High mobility group protein 1-like 2) (HMG-1L2)	7688.53	14502.4	8365.81	6559.74	1.88624	1	1.73354	1	2.21083	0.957008
Q99729	Heterogeneous nuclear ribonucleoprotein A/B (hnRNP A/B) (APOBEC1-binding protein 1) (ABBP-1)	1917.35	5657.9	2461.92	1009.73	2.9509	0.00841878	2.29816	1	5.6034	1.14951e-07
P09651	Heterogeneous nuclear ribonucleoprotein A1 (hnRNP A1) (Helix-destabilizing protein) (Single-strand RNA-binding protein) (hnRNP core protein A1) [Cleaved into: Heterogeneous nuclear ribonucleoprotein A1, N-terminally processed]	65367.8	166962	55137.4	82418.6	2.5542	0.000943484	3.02812	4.46705e-06	2.02579	1
Q14103	Heterogeneous nuclear ribonucleoprotein D0 (hnRNP D0) (AU-rich element RNA-binding protein 1)	37056.9	44058.4	23252	60064.9	1.18894	1	1.89482	0.733416	0.733513	1
P61978	Heterogeneous nuclear ribonucleoprotein K (hnRNP K) (Transformation up-regulated nuclear protein) (TUNP)	16186.5	57866.5	19665.7	10387.8	3.57499	5.83547e-07	2.94251	0.00166812	5.5706	1.87609e-10
P52272	Heterogeneous nuclear ribonucleoprotein M (hnRNP M)	19703	26092.9	13882.5	29403.8	1.32431	1	1.87955	1	0.887398	1
O60506	Heterogeneous nuclear ribonucleoprotein Q (hnRNP Q) (Glycine- and tyrosine-rich RNA-binding protein) (GRY-RBP) (NS1-associated protein 1) (Synaptotagmin-binding, cytoplasmic RNA-interacting protein)	17241.3	45378.6	11915.4	26117.8	2.63197	3.51131e-05	3.80838	2.02951e-10	1.73746	1
Q00839	Heterogeneous nuclear ribonucleoprotein U (hnRNP U) (GRIP120) (Nuclear p120 ribonucleoprotein) (Scaffold-attachment factor A) (SAF-A) (p120) (pp120)	216625	148780	94653.5	419910	0.686811	1	1.57184	1	0.354315	1
P22626	Heterogeneous nuclear ribonucleoproteins A2/B1 (hnRNP A2/B1)	1.09279e+06	1.7155e+06	1.21305e+06	892361	1.56983	1	1.4142	1	1.92243	1
Q9BX68	Histidine triad nucleotide-binding protein 2, mitochondrial (HINT-2) (EC 3.-.-.-) (HINT-3) (HIT-17kDa) (PKCI-1-related HIT protein)	2622.53	6441.31	2651.7	2573.92	2.45614	0.000136482	2.42912	0.000132165	2.50253	1
P04196	Histidine-rich glycoprotein (Histidine-proline-rich glycoprotein) (HPRG)	3.65584e+06	3.44851e+06	3.81648e+06	3.38809e+06	0.94329	1	0.903585	1	1.01783	1
P12081	Histidine--tRNA ligase, cytoplasmic (EC 6.1.1.21) (Histidyl-tRNA synthetase) (HisRS)	68343.2	145361	75744.7	56007.4	2.12692	4.82905e-06	1.91909	0.00247531	2.59538	0.0135319
P16402	Histone H1.3 (Histone H1c) (Histone H1s-2)	45251.3	230650	40262.6	53565.9	5.09708	7.72213e-18	5.72863	1.53396e-18	4.30591	1.16731e-11
Q9BTM1	Histone H2A.J (H2a/j)	44559.7	437898	30758.6	67561.6	9.82722	2.29676e-12	14.2366	3.36704e-13	6.48146	3.19532e-10
Q99880	Histone H2B type 1-L (Histone H2B.c) (H2B/c)	217468	423002	183346	274336	1.94513	1	2.30712	0.0123041	1.54191	1
Q71DI3	Histone H3.2 (Histone H3/m) (Histone H3/o)	32448.5	215792	24459.6	45763.4	6.6503	0.544867	8.82242	0.326542	4.71539	1
P62805	Histone H4	69791.9	490468	70965.5	67836	7.02757	5.38888e-10	6.91136	6.97406e-10	7.2302	1.12054e-09
Q16576	Histone-binding protein RBBP7 (Histone acetyltransferase type B subunit 2) (Nucleosome-remodeling factor subunit RBAP46) (Retinoblastoma-binding protein 7) (RBBP-7) (Retinoblastoma-binding protein p46)	34534.5	1.23599e+06	17524.2	62885	35.79	7.66724e-07	70.5303	4.70506e-07	19.6547	1.76821e-06
Q9H9B1	Histone-lysine N-methyltransferase EHMT1 (EC 2.1.1.-) (Euchromatic histone-lysine N-methyltransferase 1) (Eu-HMTase1) (G9a-like protein 1) (GLP) (GLP1) (Histone H3-K9 methyltransferase 5) (H3-K9-HMTase 5) (Lysine N-methyltransferase 1D)	35137.6	46174.6	45712.8	17512.2	1.31411	1	1.0101	1	2.6367	1
O43719	HIV Tat-specific factor 1 (Tat-SF1)	8398.55	12868	7367.31	10117.3	1.53217	1	1.74664	1	1.27188	1
P30501	HLA class I histocompatibility antigen, C alpha chain	19938.7	83268.6	21219.7	17803.7	4.17623	0.283939	3.92412	0.412989	4.67703	0.206903
Q86YZ3	Hornerin	50969.1	101875	41251.3	67165.3	1.99877	1	2.46963	1	1.51679	1
P50502	Hsc70-interacting protein (Hip) (Aging-associated protein 2) (Progesterone receptor-associated p48 protein) (Protein FAM10A1) (Putative tumor suppressor ST13) (Renal carcinoma antigen NY-REN-33) (Suppression of tumorigenicity 13 protein)	44310	120043	42540	47260	2.70916	1.98227e-07	2.82188	0.000416183	2.54005	0.000216523
Q9NZL4	Hsp70-binding protein 1 (HspBP1) (Heat shock protein-binding protein 1) (Hsp70-binding protein 2) (HspBP2) (Hsp70-interacting protein 1) (Hsp70-interacting protein 2)	11339.6	14750.1	9285.26	14763.6	1.30075	1	1.58854	1	0.999084	1
Q9NX55	Huntingtin-interacting protein K (Huntingtin yeast partner K)	19017.6	23570.9	7316.85	38518.8	1.23943	1	3.22145	0.149012	0.611932	1
Q96S86	Hyaluronan and proteoglycan link protein 3	10338.5	62793.6	11286.3	8758.79	6.07377	0.0582697	5.5637	0.0861582	7.16921	0.0393885
Q14520	Hyaluronan-binding protein 2 (EC 3.4.21.-) (Factor VII-activating protease) (Factor seven-activating protease) (FSAP) (Hepatocyte growth factor activator-like protein) (Plasma hyaluronan-binding protein) [Cleaved into: Hyaluronan-binding protein 2 50 kDa heavy chain; Hyaluronan-binding protein 2 50 kDa heavy chain alternate form; Hyaluronan-binding protein 2 27 kDa light chain; Hyaluronan-binding…	345319	350517	309524	404976	1.01505	1	1.13244	1	0.865526	1
Q16775	Hydroxyacylglutathione hydrolase, mitochondrial (EC 3.1.2.6) (Glyoxalase II) (Glx II)	10064.4	40902.3	11846.2	7094.9	4.06405	3.43626e-06	3.45279	6.73713e-05	5.76503	1.41816e-07
P00492	Hypoxanthine-guanine phosphoribosyltransferase (HGPRT) (HGPRTase) (EC 2.4.2.8)	136854	212454	147422	119240	1.55241	1	1.44113	1	1.78173	1
Q9Y4L1	Hypoxia up-regulated protein 1 (150 kDa oxygen-regulated protein) (ORP-150) (170 kDa glucose-regulated protein) (GRP-170)	70105.2	178772	68696.2	72453.6	2.55006	1.3038e-09	2.60236	1.36364e-08	2.4674	8.04585e-09
P22304	Iduronate 2-sulfatase (EC 3.1.6.13) (Alpha-L-iduronate sulfate sulfatase) (Idursulfase) [Cleaved into: Iduronate 2-sulfatase 42 kDa chain; Iduronate 2-sulfatase 14 kDa chain]	85267	78239.8	112709	39529.9	0.917586	1	0.694174	1	1.97926	1
Q9Y6R7	IgGFc-binding protein (Fcgamma-binding protein antigen) (FcgammaBP)	2.39981e+06	1.7448e+06	2.23603e+06	2.67276e+06	0.727058	1	0.78031	1	0.652806	1
P0DOX2	Immunoglobulin alpha-2 heavy chain (Immunoglobulin alpha-2 heavy chain BUT)	248383	241604	217622	299653	0.972705	1	1.1102	1	0.80628	1
P0DOX3	Immunoglobulin delta heavy chain (Immunoglobulin delta heavy chain WAH)	275289	167592	73203.2	612099	0.608786	1	2.28941	0.0601073	0.273799	1
P0DOX5	Immunoglobulin gamma-1 heavy chain (Immunoglobulin gamma-1 heavy chain NIE)	8.26324e+06	5.11711e+06	1.09662e+07	3.75823e+06	0.619262	1	0.466624	1	1.36158	1
P01876	Immunoglobulin heavy constant alpha 1 (Ig alpha-1 chain C region) (Ig alpha-1 chain C region BUR) (Ig alpha-1 chain C region TRO)	1.40228e+07	9.69243e+06	1.10485e+07	1.89801e+07	0.691189	1	0.877262	1	0.510664	1
P01859	Immunoglobulin heavy constant gamma 2 (Ig gamma-2 chain C region) (Ig gamma-2 chain C region DOT) (Ig gamma-2 chain C region TIL) (Ig gamma-2 chain C region ZIE)	1.32428e+06	1.21768e+06	1.33865e+06	1.30033e+06	0.919507	1	0.909637	1	0.936442	1
P01860	Immunoglobulin heavy constant gamma 3 (HDC) (Heavy chain disease protein) (Ig gamma-3 chain C region)	4.30769e+06	6.86983e+06	3.23908e+06	6.08871e+06	1.59478	1	2.12092	1	1.12829	1
P01861	Immunoglobulin heavy constant gamma 4 (Ig gamma-4 chain C region)	1.39215e+06	2.80577e+06	1.48733e+06	1.23351e+06	2.01543	1	1.88645	1	2.27463	1
P01871	Immunoglobulin heavy constant mu (Ig mu chain C region) (Ig mu chain C region BOT) (Ig mu chain C region GAL) (Ig mu chain C region OU)	166359	52387.1	97271.2	281506	0.314904	1	0.538568	1	0.186096	1
P01764	Immunoglobulin heavy variable 3-23 (Ig heavy chain V-III region LAY) (Ig heavy chain V-III region POM) (Ig heavy chain V-III region TEI) (Ig heavy chain V-III region TIL) (Ig heavy chain V-III region TUR) (Ig heavy chain V-III region VH26) (Ig heavy chain V-III region WAS) (Ig heavy chain V-III region ZAP)	216411	166285	115766	384153	0.768375	1	1.43639	1	0.432861	1
A0A0A0MS15	Immunoglobulin heavy variable 3-49	38654.5	36697.4	41021.6	34709.2	0.94937	1	0.894587	1	1.05728	1
P01780	Immunoglobulin heavy variable 3-7 (Ig heavy chain V-III region GAL) (Ig heavy chain V-III region GAR) (Ig heavy chain V-III region JON)	119355	77074.4	91247.6	166199	0.64576	1	0.844673	1	0.463746	1
A0A0C4DH34	Immunoglobulin heavy variable 4-28	15944.6	90198.7	17342.9	13614.1	5.657	1	5.2009	1	6.62537	1
P06331	Immunoglobulin heavy variable 4-34 (Ig heavy chain V-II region ARH-77)	54282.6	60639.5	60034.7	44695.7	1.11711	1	1.01007	1	1.35672	1
A0A0J9YXX1	Immunoglobulin heavy variable 5-10-1	151797	240380	183047	99715.2	1.58356	0.155939	1.31322	1	2.41066	0.00543438
P01591	Immunoglobulin J chain (Joining chain of multimeric IgA and IgM)	368962	564797	333001	428896	1.53077	1	1.69608	0.757791	1.31686	1
P0DOX7	Immunoglobulin kappa light chain (Immunoglobulin kappa light chain EU)	145762	105339	161588	119385	0.722679	1	0.651899	1	0.882349	1
P01594	Immunoglobulin kappa variable 1-33 (Ig kappa chain V-I region AU) (Ig kappa chain V-I region Ka)	25208.8	24538.2	8141.31	53654.7	0.973398	1	3.01404	0.000674495	0.457336	1
A0A0C4DH68	Immunoglobulin kappa variable 2-24	17152.9	33247.8	19555.2	13148.9	1.93832	0.0457909	1.7002	1	2.52856	1
P06310	Immunoglobulin kappa variable 2-30 (Ig kappa chain V-II region RPMI 6410)	149615	125258	168538	118077	0.8372	1	0.743202	1	1.06081	1
P04433	Immunoglobulin kappa variable 3-11 (Ig kappa chain V-III region VG)	275602	171773	329195	186279	0.623264	1	0.521796	1	0.922123	1
P01624	Immunoglobulin kappa variable 3-15 (Ig kappa chain V-III region CLL) (Ig kappa chain V-III region POM)	304907	299203	315418	287388	0.981294	1	0.948593	1	1.04111	1
P01619	Immunoglobulin kappa variable 3-20 (Ig kappa chain V-III region B6) (Ig kappa chain V-III region GOL) (Ig kappa chain V-III region HAH) (Ig kappa chain V-III region HIC) (Ig kappa chain V-III region IARC/BL41) (Ig kappa chain V-III region NG9) (Ig kappa chain V-III region SIE) (Ig kappa chain V-III region Ti) (Ig kappa chain V-III region WOL)	280260	245409	274389	290045	0.875647	1	0.894383	1	0.846105	1
A0A0C4DH25	Immunoglobulin kappa variable 3D-20	51889	70750.2	60315.6	37844.6	1.36349	1	1.173	1	1.86949	0.656272
P0DOY3	Immunoglobulin lambda constant 3 (Ig lambda chain C region DOT) (Ig lambda chain C region NEWM) (Ig lambda-3 chain C regions)	1.94023e+06	1.75187e+06	1.94919e+06	1.9253e+06	0.902917	1	0.898768	1	0.909917	1
P01714	Immunoglobulin lambda variable 3-19 (Ig lambda chain V-III region SH)	27483.7	62679	26589.1	28974.7	2.28059	1	2.35732	1	2.16323	1
P80748	Immunoglobulin lambda variable 3-21 (Ig lambda chain V-III region LOI) (Ig lambda chain V-V region DEL) (Ig lambda chain V-VII region MOT)	34929.7	52237.6	40942.4	24908.6	1.49551	1	1.27588	1	2.09717	1
P01717	Immunoglobulin lambda variable 3-25 (Ig lambda chain V-IV region Hil)	40346.3	104807	39646	41513.4	2.5977	0.00135478	2.64358	0.00161059	2.52466	0.00288242
P0DOX8	Immunoglobulin lambda-1 light chain (Immunoglobulin lambda-1 light chain MCG)	1.26636e+06	841042	1.07194e+06	1.5904e+06	0.66414	1	0.784598	1	0.528824	1
P0DOX6	Immunoglobulin mu heavy chain (Immunoglobulin mu heavy chain OU)	15622.5	18581.1	21529.8	5777.01	1.18938	1	0.863038	1	3.21638	0.0815407
O14498	Immunoglobulin superfamily containing leucine-rich repeat protein	42648.1	340239	46754.3	35804.5	7.97783	2.20415e-08	7.27719	4.14323e-08	9.50271	1.36986e-08
P52292	Importin subunit alpha-1 (Karyopherin subunit alpha-2) (RAG cohort protein 1) (SRP1-alpha)	3398.04	5402.6	3102.66	3890.34	1.58992	1	1.74128	1	1.38872	1
Q14974	Importin subunit beta-1 (Importin-90) (Karyopherin subunit beta-1) (Nuclear factor p97) (Pore targeting complex 97 kDa subunit) (PTAC97)	102264	149124	88172.5	125749	1.45823	1	1.69127	1	1.18588	1
Q8TEX9	Importin-4 (Imp4) (Importin-4b) (Imp4b) (Ran-binding protein 4) (RanBP4)	45996	123128	45043.9	47582.7	2.67694	6.5995e-05	2.73352	0.000403731	2.58767	0.00377198
O00410	Importin-5 (Imp5) (Importin subunit beta-3) (Karyopherin beta-3) (Ran-binding protein 5) (RanBP5)	53795.5	91179.4	51098.5	58290.5	1.69493	0.00181455	1.78439	0.0188046	1.56422	0.487869
O95373	Importin-7 (Imp7) (Ran-binding protein 7) (RanBP7)	3560.04	23941.8	4308.24	2313.05	6.72515	1.53991e-06	5.55722	1.21839e-05	10.3508	2.33327e-07
Q8NBJ7	Inactive C-alpha-formylglycine-generating enzyme 2 (Paralog of formylglycine-generating enzyme) (pFGE) (Sulfatase-modifying factor 2)	34663.3	100969	29560.2	43168.4	2.91285	0.0634714	3.41571	0.0199043	2.33896	1
Q8N3Z0	Inactive serine protease 35	72860	133865	61233.6	92237.2	1.83729	0.102306	2.18614	0.000930835	1.45132	1
Q15181	Inorganic pyrophosphatase (EC 3.6.1.1) (Pyrophosphate phospho-hydrolase) (PPase)	172275	120761	100821	291364	0.700977	1	1.19777	1	0.414467	1
P29218	Inositol monophosphatase 1 (IMP 1) (IMPase 1) (EC 3.1.3.25) (D-galactose 1-phosphate phosphatase) (EC 3.1.3.94) (Inositol-1(or 4)-monophosphatase 1) (Lithium-sensitive myo-inositol monophosphatase A1)	58620.5	138551	52833.2	68265.9	2.36352	1	2.62242	1	2.02958	1
P14735	Insulin-degrading enzyme (EC 3.4.24.56) (Abeta-degrading protease) (Insulin protease) (Insulinase) (Insulysin)	6287.16	12531.7	6774.87	5474.32	1.99323	0.012407	1.84974	0.875688	2.28919	0.686887
P01344	Insulin-like growth factor II (IGF-II) (Somatomedin-A) (T3M-11-derived growth factor) [Cleaved into: Insulin-like growth factor II; Insulin-like growth factor II Ala-25 Del; Preptin]	90382.5	108103	85182.5	99049.2	1.19607	1	1.26908	1	1.09141	1
P18065	Insulin-like growth factor-binding protein 2 (IBP-2) (IGF-binding protein 2) (IGFBP-2)	735161	913795	537539	1.06453e+06	1.24299	1	1.69996	1	0.858401	1
P17936	Insulin-like growth factor-binding protein 3 (IBP-3) (IGF-binding protein 3) (IGFBP-3)	17493.8	75229	19476.9	14188.7	4.30032	0.099307	3.86247	0.184145	5.30203	0.0644499
P22692	Insulin-like growth factor-binding protein 4 (IBP-4) (IGF-binding protein 4) (IGFBP-4)	352239	715541	349052	357551	2.03141	4.67388e-09	2.04996	1.50228e-08	2.00123	1
P24593	Insulin-like growth factor-binding protein 5 (IBP-5) (IGF-binding protein 5) (IGFBP-5)	513093	605429	439020	636547	1.17996	1	1.37905	1	0.951115	1
P24592	Insulin-like growth factor-binding protein 6 (IBP-6) (IGF-binding protein 6) (IGFBP-6)	937605	2.70801e+06	1.15802e+06	570250	2.88822	2.1981e-19	2.33849	9.48181e-13	4.74881	2.6363e-30
Q16270	Insulin-like growth factor-binding protein 7 (IBP-7) (IGF-binding protein 7) (IGFBP-7) (IGFBP-rP1) (MAC25 protein) (PGI2-stimulating factor) (Prostacyclin-stimulating factor) (Tumor-derived adhesion factor) (TAF)	1.2449e+06	2.09517e+06	1.59891e+06	654875	1.68301	0.00160009	1.31038	1	3.19935	2.5359e-12
P35858	Insulin-like growth factor-binding protein complex acid labile subunit (ALS)	578299	860223	497555	712870	1.48751	0.0139929	1.7289	3.36894e-09	1.2067	1
Q9Y287	Integral membrane protein 2B (Immature BRI2) (imBRI2) (Protein E25B) (Transmembrane protein BRI) (Bri) [Cleaved into: BRI2, membrane form (Mature BRI2) (mBRI2); BRI2 intracellular domain (BRI2 ICD); BRI2C, soluble form; Bri23 peptide (Bri2-23) (ABri23) (C-terminal peptide) (P23 peptide)]	369105	719576	548326	70402.9	1.94952	0.0290413	1.31231	1	10.2208	1.32423e-28
P19827	Inter-alpha-trypsin inhibitor heavy chain H1 (ITI heavy chain H1) (ITI-HC1) (Inter-alpha-inhibitor heavy chain 1) (Inter-alpha-trypsin inhibitor complex component III) (Serum-derived hyaluronan-associated protein) (SHAP)	3.76357e+06	2.69883e+06	2.6583e+06	5.60569e+06	0.717091	1	1.01524	1	0.481444	1
P19823	Inter-alpha-trypsin inhibitor heavy chain H2 (ITI heavy chain H2) (ITI-HC2) (Inter-alpha-inhibitor heavy chain 2) (Inter-alpha-trypsin inhibitor complex component II) (Serum-derived hyaluronan-associated protein) (SHAP)	5.19752e+06	4.42724e+06	4.25771e+06	6.76388e+06	0.851798	1	1.03982	1	0.654541	1
Q06033	Inter-alpha-trypsin inhibitor heavy chain H3 (ITI heavy chain H3) (ITI-HC3) (Inter-alpha-inhibitor heavy chain 3) (Serum-derived hyaluronan-associated protein) (SHAP)	235863	277965	127132	417081	1.1785	1	2.18643	5.00162e-08	0.666454	1
Q14624	Inter-alpha-trypsin inhibitor heavy chain H4 (ITI heavy chain H4) (ITI-HC4) (Inter-alpha-inhibitor heavy chain 4) (Inter-alpha-trypsin inhibitor family heavy chain-related protein) (IHRP) (Plasma kallikrein sensitive glycoprotein 120) (Gp120) (PK-120) [Cleaved into: 70 kDa inter-alpha-trypsin inhibitor heavy chain H4; 35 kDa inter-alpha-trypsin inhibitor heavy chain H4]	1.62865e+06	3.19034e+06	1.57843e+06	1.71234e+06	1.95889	2.30687e-10	2.02121	5.7343e-09	1.86315	0.000129886
Q86UX2	Inter-alpha-trypsin inhibitor heavy chain H5 (ITI heavy chain H5) (ITI-HC5) (Inter-alpha-inhibitor heavy chain 5)	101573	236408	124110	64011.5	2.32748	2.26079e-11	1.90483	4.27917e-08	3.69322	4.54361e-14
P05362	Intercellular adhesion molecule 1 (ICAM-1) (Major group rhinovirus receptor) (CD antigen CD54)	215299	216481	213363	218525	1.00549	1	1.01461	1	0.990649	1
P13598	Intercellular adhesion molecule 2 (ICAM-2) (CD antigen CD102)	25481.7	46016.2	22868.6	29836.7	1.80586	0.00027088	2.0122	9.27917e-06	1.54227	1
Q12905	Interleukin enhancer-binding factor 2 (Nuclear factor of activated T-cells 45 kDa)	16900.4	48613.7	15478.7	19269.9	2.87649	0.00094508	3.1407	0.0147857	2.52278	0.0460282
Q9NPH3	Interleukin-1 receptor accessory protein (IL-1 receptor accessory protein) (IL-1RAcP) (EC 3.2.2.6) (Interleukin-1 receptor 3) (IL-1R-3) (IL-1R3)	112767	205416	100935	132486	1.8216	0.0646265	2.03512	0.0304223	1.55047	1
P40189	Interleukin-6 receptor subunit beta (IL-6 receptor subunit beta) (IL-6R subunit beta) (IL-6R-beta) (IL-6RB) (CDw130) (Interleukin-6 signal transducer) (Membrane glycoprotein 130) (gp130) (Oncostatin-M receptor subunit alpha) (CD antigen CD130)	103539	146037	94033.6	119382	1.41045	1	1.55303	0.13847	1.22328	1
Q17R60	Interphotoreceptor matrix proteoglycan 1 (Interphotoreceptor matrix proteoglycan of 150 kDa) (IPM-150) (Sialoprotein associated with cones and rods)	693881	2.01237e+06	829969	467067	2.90017	3.3971e-15	2.42463	3.23144e-11	4.30853	4.87311e-10
Q9BZV3	Interphotoreceptor matrix proteoglycan 2 (Interphotoreceptor matrix proteoglycan of 200 kDa) (IPM 200) (Sialoprotein associated with cones and rods proteoglycan) (Spacrcan)	549975	1.48085e+06	613128	444720	2.69257	3.30424e-12	2.41523	2.56474e-13	3.32985	0.0272915
Q6PHW0	Iodotyrosine deiodinase 1 (IYD-1) (EC 1.21.1.1) (Iodotyrosine dehalogenase 1)	1826.3	8289.36	2254.52	1112.6	4.53889	9.27451e-15	3.67678	4.35565e-10	7.45046	8.42233e-18
Q96CN7	Isochorismatase domain-containing protein 1	9069.82	12755.7	3953.21	17597.5	1.40639	1	3.22667	0.0033608	0.724859	1
O75874	Isocitrate dehydrogenase [NADP] cytoplasmic (IDH) (EC 1.1.1.42) (Cytosolic NADP-isocitrate dehydrogenase) (IDP) (NADP(+)-specific ICDH) (Oxalosuccinate decarboxylase)	76440.7	249378	63483.3	98036.4	3.26237	9.84082e-05	3.92824	1.94825e-05	2.54373	0.00498397
P53990	IST1 homolog (hIST1) (Putative MAPK-activating protein PM28)	13606.4	17854.1	9295.08	20792	1.31218	1	1.92081	1	0.8587	1
P14923	Junction plakoglobin (Catenin gamma) (Desmoplakin III) (Desmoplakin-3)	1.2299e+06	529569	1.06285e+06	1.50832e+06	0.430579	1	0.498255	1	0.351098	1
Q9BX67	Junctional adhesion molecule C (JAM-C) (JAM-2) (Junctional adhesion molecule 3) (JAM-3) [Cleaved into: Soluble form of JAM-C (sJAM-C)]	17665.9	61892.1	16805.6	19099.7	3.50349	0.0296476	3.68283	0.0206692	3.24048	0.135335
Q9UBX7	Kallikrein-11 (hK11) (EC 3.4.21.-) (Hippostasin) (Serine protease 20) (Trypsin-like protease) [Cleaved into: Kallikrein-11 inactive chain 1; Kallikrein-11 inactive chain 2]	11467	22680.9	12073.3	10456.6	1.97792	0.0277281	1.8786	0.134859	2.16904	1
P29622	Kallistatin (Kallikrein inhibitor) (Peptidase inhibitor 4) (PI-4) (Serpin A4)	87678.2	232299	91419.5	81442.8	2.64945	2.08588e-10	2.54102	1.13817e-10	2.8523	0.145347
P13645	Keratin, type I cytoskeletal 10 (Cytokeratin-10) (CK-10) (Keratin-10) (K10)	3.20048e+06	2.5165e+06	4.02487e+06	1.8265e+06	0.78629	1	0.625239	1	1.37777	1
P02533	Keratin, type I cytoskeletal 14 (Cytokeratin-14) (CK-14) (Keratin-14) (K14)	168706	323396	215566	90607.4	1.91692	0.236489	1.50022	1	3.56921	3.55687e-09
P08779	Keratin, type I cytoskeletal 16 (Cytokeratin-16) (CK-16) (Keratin-16) (K16)	216491	510871	223427	204932	2.35977	7.39191e-10	2.28652	1.73974e-07	2.49288	9.56489e-06
Q04695	Keratin, type I cytoskeletal 17 (39.1) (Cytokeratin-17) (CK-17) (Keratin-17) (K17)	165886	294089	130096	225535	1.77284	0.556285	2.26054	2.67169e-07	1.30396	1
P35527	Keratin, type I cytoskeletal 9 (Cytokeratin-9) (CK-9) (Keratin-9) (K9)	995908	1.16818e+06	1.18602e+06	679052	1.17298	1	0.984959	1	1.72031	1
P04264	Keratin, type II cytoskeletal 1 (67 kDa cytokeratin) (Cytokeratin-1) (CK-1) (Hair alpha protein) (Keratin-1) (K1) (Type-II keratin Kb1)	2.87424e+06	3.04735e+06	3.79564e+06	1.33858e+06	1.06023	1	0.802856	1	2.27655	0.169381
P35908	Keratin, type II cytoskeletal 2 epidermal (Cytokeratin-2e) (CK-2e) (Epithelial keratin-2e) (Keratin-2 epidermis) (Keratin-2e) (K2e) (Type-II keratin Kb2)	1.27335e+06	969918	1.66806e+06	615499	0.761706	1	0.581465	1	1.57582	1
P19013	Keratin, type II cytoskeletal 4 (Cytokeratin-4) (CK-4) (Keratin-4) (K4) (Type-II keratin Kb4)	81517.4	59288.9	46090.4	140562	0.727316	1	1.28636	1	0.421798	1
P13647	Keratin, type II cytoskeletal 5 (58 kDa cytokeratin) (Cytokeratin-5) (CK-5) (Keratin-5) (K5) (Type-II keratin Kb5)	446733	842023	518276	327495	1.88485	0.00432642	1.62466	1	2.5711	0.0035818
P02538	Keratin, type II cytoskeletal 6A (Cytokeratin-6A) (CK-6A) (Cytokeratin-6D) (CK-6D) (Keratin-6A) (K6A) (Type-II keratin Kb6) (allergen Hom s 5)	23505.7	75805	25526.4	20137.9	3.22496	2.41671e-10	2.96967	5.65236e-09	3.76429	2.48911e-05
P04259	Keratin, type II cytoskeletal 6B (Cytokeratin-6B) (CK-6B) (Keratin-6B) (K6B) (Type-II keratin Kb10)	6678.28	20128.9	4545.6	10232.8	3.01409	0.0762166	4.42823	0.000367359	1.96711	1
Q8N1N4	Keratin, type II cytoskeletal 78 (Cytokeratin-78) (CK-78) (Keratin-5b) (Keratin-78) (K78) (Type-II keratin Kb40)	114751	269265	79799.2	173005	2.3465	1	3.37428	0.176063	1.5564	1
Q6KB66	Keratin, type II cytoskeletal 80 (Cytokeratin-80) (CK-80) (Keratin-80) (K80) (Type-II keratin Kb20)	24443.7	46510.5	31072.3	13396	1.90276	1	1.49685	1	3.47197	0.00374425
Q5T749	Keratinocyte proline-rich protein (hKPRP)	79433.8	245539	77355.4	82897.7	3.09111	9.95243e-09	3.17416	6.04335e-08	2.96195	1.4195e-05
Q14894	Ketimine reductase mu-crystallin (EC 1.5.1.25) (NADP-regulated thyroid-hormone-binding protein)	167548	372301	216388	86148.3	2.22205	1	1.72052	1	4.32162	0.608241
P33176	Kinesin-1 heavy chain (Conventional kinesin heavy chain) (Ubiquitous kinesin heavy chain) (UKHC)	28667	27710.2	18343	45873.7	0.966625	1	1.51067	1	0.604055	1
P01042	Kininogen-1 (Alpha-2-thiol proteinase inhibitor) (Fitzgerald factor) (High molecular weight kininogen) (HMWK) (Williams-Fitzgerald-Flaujeac factor) [Cleaved into: Kininogen-1 heavy chain; T-kinin (Ile-Ser-Bradykinin); Bradykinin (Kallidin I); Lysyl-bradykinin (Kallidin II); Kininogen-1 light chain; Low molecular weight growth-promoting factor]	8.49227e+06	7.70393e+06	6.65401e+06	1.1556e+07	0.90717	1	1.15779	1	0.666658	1
Q8N5Z0	Kynurenine/alpha-aminoadipate aminotransferase, mitochondrial (KAT/AadAT) (2-aminoadipate aminotransferase) (2-aminoadipate transaminase) (EC 2.6.1.39) (Alpha-aminoadipate aminotransferase) (AadAT) (Kynurenine aminotransferase II) (Kynurenine--oxoglutarate aminotransferase II) (Kynurenine--oxoglutarate transaminase 2) (EC 2.6.1.7) (Kynurenine--oxoglutarate transaminase II)	82694.4	1.91985e+06	32912.5	165664	23.2163	2.87819e-08	58.332	9.60763e-09	11.5888	2.02833e-07
Q04760	Lactoylglutathione lyase (EC 4.4.1.5) (Aldoketomutase) (Glyoxalase I) (Glx I) (Ketone-aldehyde mutase) (Methylglyoxalase) (S-D-lactoylglutathione methylglyoxal lyase)	168501	290122	117917	252808	1.72178	1	2.46039	6.01009e-07	1.1476	1
Q16850	Lanosterol 14-alpha demethylase (LDM) (EC 1.14.14.154) (CYPLI) (Cytochrome P450 51A1) (Cytochrome P450-14DM) (Cytochrome P45014DM) (Cytochrome P450LI) (Sterol 14-alpha demethylase)	9026.42	15444.7	7936.9	10842.3	1.71105	1	1.94593	1	1.42448	1
Q14767	Latent-transforming growth factor beta-binding protein 2 (LTBP-2)	816078	1.88798e+06	902978	671245	2.31348	1.72868e-15	2.09084	3.65967e-07	2.81266	2.27547e-10
Q9NS15	Latent-transforming growth factor beta-binding protein 3 (LTBP-3)	62479.1	146682	47513.1	87422.4	2.3477	0.150875	3.08719	0.00411731	1.67785	1
O75610	Left-right determination factor 1 (Left-right determination factor B) (Protein lefty-1) (Protein lefty-B)	100138	127588	64898.4	158871	1.27412	1	1.96596	1	0.80309	1
P29536	Leiomodin-1 (64 kDa autoantigen 1D) (64 kDa autoantigen 1D3) (64 kDa autoantigen D1) (Leiomodin, muscle form) (Smooth muscle leiomodin) (SM-Lmod) (Thyroid-associated ophthalmopathy autoantigen)	30769.1	102316	34593.3	24395.4	3.3253	9.23553e-10	2.95769	2.09127e-07	4.19408	1.62543e-09
P02750	Leucine-rich alpha-2-glycoprotein (LRG)	1.40316e+06	1.81655e+06	1.43416e+06	1.3515e+06	1.29461	1	1.26663	1	1.3441	1
P42704	Leucine-rich PPR motif-containing protein, mitochondrial (130 kDa leucine-rich protein) (LRP 130) (GP130)	90124.1	153716	76032.8	113610	1.7056	0.0325639	2.0217	1.9374e-05	1.35302	1
Q9P2V4	Leucine-rich repeat, immunoglobulin-like domain and transmembrane domain-containing protein 1 (Leucine-rich repeat-containing protein 21) (Photoreceptor-associated LRR superfamily protein) (Retina-specific protein PAL)	303529	532840	383977	169449	1.75549	0.000572092	1.38769	1	3.14456	8.9714e-08
Q9NT99	Leucine-rich repeat-containing protein 4B (Netrin-G3 ligand) (NGL-3)	16067.1	30303.4	15860.4	16411.5	1.88606	0.485588	1.91064	1	1.84647	1
Q9P2J5	Leucine--tRNA ligase, cytoplasmic (EC 6.1.1.4) (Leucyl-tRNA synthetase) (LeuRS)	51108.6	94960.4	48639.1	55224.4	1.85801	0.0224579	1.95235	0.0286532	1.71954	1
O75829	Leukocyte cell-derived chemotaxin 1 (Chondromodulin) [Cleaved into: Chondrosurfactant protein (CH-SP); Chondromodulin-1 (Chondromodulin-I) (ChM-I)]	295003	375922	385226	144632	1.2743	1	0.975847	1	2.59916	1
P09960	Leukotriene A-4 hydrolase (LTA-4 hydrolase) (EC 3.3.2.6) (Leukotriene A(4) hydrolase)	69728.1	83443.3	88577.7	38312.1	1.1967	1	0.942035	1	2.17799	1
Q13449	Limbic system-associated membrane protein (LSAMP) (IgLON family member 3)	371913	629319	454349	234521	1.69211	0.00101992	1.3851	1	2.68342	0.00342965
P31025	Lipocalin-1 (Tear lipocalin) (Tlc) (Tear prealbumin) (TP) (von Ebner gland protein) (VEG protein)	172405	206470	99696.3	293586	1.19759	1	2.07099	1	0.703269	1
P18428	Lipopolysaccharide-binding protein (LBP)	95249	140560	92594.2	99673.8	1.47571	1	1.51802	1	1.4102	1
P00338	L-lactate dehydrogenase A chain (LDH-A) (EC 1.1.1.27) (Cell proliferation-inducing gene 19 protein) (LDH muscle subunit) (LDH-M) (Renal carcinoma antigen NY-REN-59)	216977	512902	188091	265120	2.36386	2.86699e-07	2.72688	9.56409e-08	1.93461	1
P07195	L-lactate dehydrogenase B chain (LDH-B) (EC 1.1.1.27) (LDH heart subunit) (LDH-H) (Renal carcinoma antigen NY-REN-46)	202672	498866	199688	207646	2.46144	3.60751e-09	2.49823	1.31887e-09	2.40248	0.0747548
P36776	Lon protease homolog, mitochondrial (EC 3.4.21.53) (LONHs) (Lon protease-like protein) (LONP) (Mitochondrial ATP-dependent protease Lon) (Serine protease 15)	6713.97	12070.1	7621.02	5202.23	1.79775	1	1.58379	1	2.32017	1
P08637	Low affinity immunoglobulin gamma Fc region receptor III-A (CD16a antigen) (Fc-gamma RIII-alpha) (Fc-gamma RIII) (Fc-gamma RIIIa) (FcRIII) (FcRIIIa) (FcR-10) (IgG Fc receptor III-2) (CD antigen CD16a)	41195.3	53354.9	24301.5	69351.7	1.29517	1	2.19554	0.00579138	0.769338	1
P98164	Low-density lipoprotein receptor-related protein 2 (LRP-2) (Glycoprotein 330) (gp330) (Megalin)	323319	396784	323105	323675	1.22722	1	1.22803	1	1.22587	1
P14151	L-selectin (CD62 antigen-like family member L) (Leukocyte adhesion molecule 1) (LAM-1) (Leukocyte surface antigen Leu-8) (Leukocyte-endothelial cell adhesion molecule 1) (LECAM1) (Lymph node homing receptor) (TQ1) (gp90-MEL) (CD antigen CD62L)	56497.1	85553	57286.5	55181.6	1.51429	1	1.49342	1	1.55039	1
P51884	Lumican (Keratan sulfate proteoglycan lumican) (KSPG lumican)	1.56924e+06	1.54555e+06	1.37091e+06	1.89978e+06	0.984907	1	1.12739	1	0.813541	1
P05455	Lupus La protein (La autoantigen) (La ribonucleoprotein) (Sjoegren syndrome type B antigen) (SS-B)	129397	176252	117520	149193	1.3621	1	1.49976	1	1.18137	1
Q9Y5Y7	Lymphatic vessel endothelial hyaluronic acid receptor 1 (LYVE-1) (Cell surface retention sequence-binding protein 1) (CRSBP-1) (Extracellular link domain-containing protein 1) (Hyaluronic acid receptor)	7889.33	21789.5	6235.19	10646.2	2.76189	6.88019e-08	3.49459	3.81099e-09	2.04669	0.00480042
P33241	Lymphocyte-specific protein 1 (47 kDa actin-binding protein) (52 kDa phosphoprotein) (pp52) (Lymphocyte-specific antigen WP34)	3890.4	21570.4	3984.41	3733.71	5.54451	0.018473	5.41369	0.0214847	5.77718	0.0239499
Q15046	Lysine--tRNA ligase (EC 2.7.7.-) (EC 6.1.1.6) (Lysyl-tRNA synthetase) (LysRS)	58797.3	57655.7	65459.5	47693.5	0.980584	1	0.880784	1	1.20888	1
P38571	Lysosomal acid lipase/cholesteryl ester hydrolase (Acid cholesteryl ester hydrolase) (LAL) (EC 3.1.1.13) (Cholesteryl esterase) (Lipase A) (Sterol esterase)	32492.1	50018.5	33342	31075.6	1.5394	1	1.50016	1	1.60957	1
P11117	Lysosomal acid phosphatase (LAP) (EC 3.1.3.2)	26065.6	80283	30932.6	17954	3.08004	2.74091e-09	2.59542	9.8218e-07	4.47159	3.50277e-10
P10253	Lysosomal alpha-glucosidase (EC 3.2.1.20) (Acid maltase) (Aglucosidase alfa) [Cleaved into: 76 kDa lysosomal alpha-glucosidase; 70 kDa lysosomal alpha-glucosidase]	63418.2	111647	80586.1	34805	1.76049	0.00428706	1.38544	1	3.2078	0.00170544
O00754	Lysosomal alpha-mannosidase (Laman) (EC 3.2.1.24) (Lysosomal acid alpha-mannosidase) (Mannosidase alpha class 2B member 1) (Mannosidase alpha-B) [Cleaved into: Lysosomal alpha-mannosidase A peptide; Lysosomal alpha-mannosidase B peptide; Lysosomal alpha-mannosidase C peptide; Lysosomal alpha-mannosidase D peptide; Lysosomal alpha-mannosidase E peptide]	4827.12	20930.5	4939.24	4640.27	4.33601	1.65154e-07	4.23759	1.38579e-06	4.51061	2.0681e-06
P10619	Lysosomal protective protein (EC 3.4.16.5) (Carboxypeptidase C) (Carboxypeptidase L) (Cathepsin A) (Protective protein cathepsin A) (PPCA) (Protective protein for beta-galactosidase) [Cleaved into: Lysosomal protective protein 32 kDa chain; Lysosomal protective protein 20 kDa chain]	54710.4	88906.3	48772.9	64606.2	1.62504	1	1.82286	1	1.37613	1
P42785	Lysosomal Pro-X carboxypeptidase (EC 3.4.16.2) (Angiotensinase C) (Lysosomal carboxypeptidase C) (Proline carboxypeptidase) (Prolylcarboxypeptidase) (PRCP)	66412.1	93976	59045.8	78689.2	1.41504	1	1.59158	0.200753	1.19427	1
Q9UMR5	Lysosomal thioesterase PPT2 (PPT-2) (EC 3.1.2.-) (S-thioesterase G14)	85206.3	272178	100781	59248.4	3.19434	0.566437	2.70068	1	4.59384	0.0973274
P11279	Lysosome-associated membrane glycoprotein 1 (LAMP-1) (Lysosome-associated membrane protein 1) (CD107 antigen-like family member A) (CD antigen CD107a)	29024.6	42759.8	23737.7	37836.3	1.47323	1	1.80135	1	1.13013	1
P61626	Lysozyme C (EC 3.2.1.17) (1,4-beta-N-acetylmuramidase C)	567602	755742	526245	636529	1.33147	1	1.4361	1	1.18729	1
P07333	Macrophage colony-stimulating factor 1 receptor (CSF-1 receptor) (CSF-1-R) (CSF-1R) (M-CSF-R) (EC 2.7.10.1) (Proto-oncogene c-Fms) (CD antigen CD115)	37126.2	57907	43704.5	26162.3	1.55973	1	1.32497	1	2.21338	1
P14174	Macrophage migration inhibitory factor (MIF) (EC 5.3.2.1) (Glycosylation-inhibiting factor) (GIF) (L-dopachrome isomerase) (L-dopachrome tautomerase) (EC 5.3.3.12) (Phenylpyruvate tautomerase)	30519.5	112076	24574.7	40427.4	3.67229	9.04208e-05	4.56064	1.06609e-05	2.77229	0.0571364
P40121	Macrophage-capping protein (Actin regulatory protein CAP-G)	6796.86	20769.8	6659.36	7026.03	3.0558	0.00144289	3.11889	0.00322561	2.95613	0.0401121
Q14728	Major facilitator superfamily domain-containing protein 10 (Tetracycline transporter-like protein)	18122.2	15212.4	24860.3	6892.09	0.839432	1	0.611914	1	2.20723	1
P04156	Major prion protein (PrP) (ASCR) (PrP27-30) (PrP33-35C) (CD antigen CD230)	55473.9	98556.7	65404.3	38923.3	1.77663	0.181132	1.50688	1	2.53207	0.000668651
P40925	Malate dehydrogenase, cytoplasmic (EC 1.1.1.37) (Cytosolic malate dehydrogenase) (Diiodophenylpyruvate reductase) (EC 1.1.1.96)	144694	242451	147923	139312	1.67562	1	1.63903	1	1.74035	1
P40926	Malate dehydrogenase, mitochondrial (EC 1.1.1.37)	34088.4	100515	31961.5	37633.2	2.94867	2.05062e-09	3.14489	6.46751e-09	2.67092	0.000293875
Q9ULC4	Malignant T-cell-amplified sequence 1 (MCT-1) (Multiple copies T-cell malignancies)	7560.39	7440.86	6274.03	9704.32	0.98419	1	1.18598	1	0.766757	1
P33908	Mannosyl-oligosaccharide 1,2-alpha-mannosidase IA (EC 3.2.1.113) (Man(9)-alpha-mannosidase) (Man9-mannosidase) (Mannosidase alpha class 1A member 1) (Processing alpha-1,2-mannosidase IA) (Alpha-1,2-mannosidase IA)	174504	325097	194245	141602	1.86298	7.92597e-06	1.67364	0.00707545	2.29585	0.0191532
Q9NR34	Mannosyl-oligosaccharide 1,2-alpha-mannosidase IC (EC 3.2.1.113) (HMIC) (Mannosidase alpha class 1C member 1) (Processing alpha-1,2-mannosidase IC) (Alpha-1,2-mannosidase IC)	66950.6	136580	35999.6	118536	2.04001	1	3.79393	0.000470532	1.15223	1
Q99542	Matrix metalloproteinase-19 (MMP-19) (EC 3.4.24.-) (Matrix metalloproteinase RASI) (Matrix metalloproteinase-18) (MMP-18)	11718.5	25063.9	9487.45	15436.8	2.13884	0.0848408	2.6418	0.000952846	1.62365	1
P11310	Medium-chain specific acyl-CoA dehydrogenase, mitochondrial (MCAD) (EC 1.3.8.7)	29967.4	24428.7	38163	16307.9	0.815178	1	0.640116	1	1.49797	1
Q8TBP5	Membrane protein FAM174A (Hepatitis C virus NS5A-transactivated protein 6) (HCV NS5A-transactivated protein 6) (Transmembrane protein 157)	47908.5	82433.8	43130.1	55872.5	1.72065	1	1.91128	1	1.47539	1
P55145	Mesencephalic astrocyte-derived neurotrophic factor (Arginine-rich protein) (Protein ARMET)	15937.7	50854.6	14703	17995.5	3.19083	9.66405e-05	3.45878	0.000187469	2.82596	0.180664
P01033	Metalloproteinase inhibitor 1 (Erythroid-potentiating activity) (EPA) (Fibroblast collagenase inhibitor) (Collagenase inhibitor) (Tissue inhibitor of metalloproteinases 1) (TIMP-1)	1.18842e+06	2.43185e+06	1.35923e+06	903738	2.04629	2.5037e-11	1.78914	1.23201e-05	2.69088	5.50626e-08
P16035	Metalloproteinase inhibitor 2 (CSC-21K) (Tissue inhibitor of metalloproteinases 2) (TIMP-2)	399203	660998	418822	366505	1.65579	1	1.57823	1	1.80352	1
Q9UJH8	Meteorin	11582.9	16290.2	14114.2	7364.15	1.4064	1	1.15417	1	2.2121	0.761682
Q641Q3	Meteorin-like protein (Subfatin)	49883.7	65382.6	76704.3	5182.61	1.3107	1	0.852398	1	12.6158	0.0119554
Q13228	Methanethiol oxidase (MTO) (EC 1.8.3.4) (56 kDa selenium-binding protein) (SBP56) (SP56) (Selenium-binding protein 1)	35465.9	44399.7	30268.4	44128.3	1.2519	1	1.46687	1	1.00615	1
Q9BV20	Methylthioribose-1-phosphate isomerase (M1Pi) (MTR-1-P isomerase) (EC 5.3.1.23) (Mediator of RhoA-dependent invasion) (S-methyl-5-thioribose-1-phosphate isomerase) (Translation initiation factor eIF-2B subunit alpha/beta/delta-like protein)	12966.8	19990.3	17280.2	5777.93	1.54165	1	1.15684	1	3.45977	0.910177
P55083	Microfibril-associated glycoprotein 4	297479	2.51429e+06	400887	125133	8.45199	0.00705136	6.27182	0.0176315	20.093	0.00140386
P55001	Microfibrillar-associated protein 2 (MFAP-2) (Microfibril-associated glycoprotein 1) (MAGP) (MAGP-1)	39426.6	55306.4	51161.9	19867.7	1.40277	1	1.08101	1	2.78374	0.0341476
P46821	Microtubule-associated protein 1B (MAP-1B) [Cleaved into: MAP1B heavy chain; MAP1 light chain LC1]	8058.84	16638.5	6399.93	10823.7	2.06463	0.00466063	2.59979	6.75248e-05	1.53723	1
Q15691	Microtubule-associated protein RP/EB family member 1 (APC-binding protein EB1) (End-binding protein 1) (EB1)	20087	23752	15658.3	27468.1	1.18246	1	1.5169	1	0.864714	1
P21741	Midkine (MK) (Amphiregulin-associated protein) (ARAP) (Midgestation and kidney protein) (Neurite outgrowth-promoting factor 2) (Neurite outgrowth-promoting protein)	22101.5	28579.1	12884.5	37463.2	1.29308	1	2.2181	0.00113415	0.762858	1
P20774	Mimecan (Osteoglycin) (Osteoinductive factor) (OIF)	17818.7	36664.7	16183.7	20543.7	2.05765	0.0651924	2.26553	0.0858196	1.78472	1
Q9Y3D6	Mitochondrial fission 1 protein (FIS1 homolog) (hFis1) (Tetratricopeptide repeat protein 11) (TPR repeat protein 11)	4299.67	8122.59	2414.94	7440.88	1.88912	1	3.36348	0.4823	1.09162	1
O95202	Mitochondrial proton/calcium exchanger protein (Leucine zipper-EF-hand-containing transmembrane protein 1)	52952.6	38360.4	47846.2	61463.2	0.72443	1	0.801745	1	0.624121	1
O75439	Mitochondrial-processing peptidase subunit beta (EC 3.4.24.64) (Beta-MPP) (P-52)	11155.5	34534.4	11092.3	11260.9	3.09572	1.65319e-05	3.11336	2.18128e-05	3.06676	0.0185698
P26038	Moesin (Membrane-organizing extension spike protein)	285797	548122	246587	351146	1.91787	3.90474e-05	2.22283	1.03533e-05	1.56095	1
P08571	Monocyte differentiation antigen CD14 (Myeloid cell-specific leucine-rich glycoprotein) (CD antigen CD14) [Cleaved into: Monocyte differentiation antigen CD14, urinary form; Monocyte differentiation antigen CD14, membrane-bound form]	863820	1.40682e+06	736336	1.07629e+06	1.6286	2.38874e-09	1.91057	3.91133e-16	1.3071	0.471821
O60568	Multifunctional procollagen lysine hydroxylase and glycosyltransferase LH3 [Includes: Procollagen-lysine,2-oxoglutarate 5-dioxygenase 3 (EC 1.14.11.4) (Lysyl hydroxylase 3) (LH3); Procollagen glycosyltransferase (EC 2.4.1.50) (EC 2.4.1.66) (Galactosylhydroxylysine-glucosyltransferase) (Procollagen galactosyltransferase) (Procollagen glucosyltransferase)]	43765.2	65154.5	37531.7	54154.3	1.48873	1	1.73598	1	1.20313	1
P22234	Multifunctional protein ADE2 [Includes: Phosphoribosylaminoimidazole-succinocarboxamide synthase (EC 6.3.2.6) (SAICAR synthetase); Phosphoribosylaminoimidazole carboxylase (EC 4.1.1.21) (AIR carboxylase) (AIRC)]	60877.2	68744.4	33343.7	106766	1.12923	1	2.06169	1	0.643877	1
Q9H8L6	Multimerin-2 (EMILIN-3) (Elastin microfibril interface located protein 3) (Elastin microfibril interfacer 3) (EndoGlyx-1 p125/p140 subunit)	17509	120750	16842.8	18619.2	6.89648	1	7.16925	1	6.48523	1
Q96KG7	Multiple epidermal growth factor-like domains protein 10 (Multiple EGF-like domains protein 10)	100136	127162	61944	163789	1.26989	1	2.05285	0.00374944	0.776375	1
O75095	Multiple epidermal growth factor-like domains protein 6 (Multiple EGF-like domains protein 6) (Epidermal growth factor-like protein 3) (EGF-like protein 3)	20644.8	49691.1	22357	17791.2	2.40695	1	2.22262	1	2.79302	1
Q7Z7M0	Multiple epidermal growth factor-like domains protein 8 (Multiple EGF-like domains protein 8) (Epidermal growth factor-like protein 4) (EGF-like protein 4)	81278.1	194794	98356.9	52813.5	2.39664	8.42392e-08	1.98049	0.000337755	3.68835	5.40766e-08
Q9H1U4	Multiple epidermal growth factor-like domains protein 9 (Multiple EGF-like domains protein 9) (Epidermal growth factor-like protein 5) (EGF-like protein 5)	19104.6	44014.8	23502.2	11775.2	2.30389	0.101499	1.87279	1	3.73791	0.00816563
Q9UNW1	Multiple inositol polyphosphate phosphatase 1 (EC 3.1.3.62) (2,3-bisphosphoglycerate 3-phosphatase) (2,3-BPG phosphatase) (EC 3.1.3.80) (Inositol (1,3,4,5)-tetrakisphosphate 3-phosphatase) (Ins(1,3,4,5)P(4) 3-phosphatase)	165572	273777	197183	112887	1.65352	1	1.38844	1	2.42523	0.00537604
Q99972	Myocilin (Myocilin 55 kDa subunit) (Trabecular meshwork-induced glucocorticoid response protein) [Cleaved into: Myocilin, N-terminal fragment (Myocilin 20 kDa N-terminal fragment); Myocilin, C-terminal fragment (Myocilin 35 kDa N-terminal fragment)]	794181	1.86569e+06	1.02546e+06	408716	2.3492	4.75353e-10	1.81937	0.000113142	4.56476	8.33723e-25
P23409	Myogenic factor 6 (Myf-6) (Class C basic helix-loop-helix protein 4) (bHLHc4) (Muscle-specific regulatory factor 4)	1.46765e+07	4.41716e+06	24762.2	3.90961e+07	0.300967	1	178.383	0.0260109	0.112982	1
P60660	Myosin light polypeptide 6 (17 kDa myosin light chain) (LC17) (Myosin light chain 3) (MLC-3) (Myosin light chain alkali 3) (Myosin light chain A3) (Smooth muscle and nonmuscle myosin light chain alkali 6)	30340.6	84610.6	25823.3	37869.3	2.7887	5.48992e-06	3.27652	2.86745e-07	2.23428	0.194537
P35579	Myosin-9 (Cellular myosin heavy chain, type A) (Myosin heavy chain 9) (Myosin heavy chain, non-muscle IIa) (Non-muscle myosin heavy chain A) (NMMHC-A) (Non-muscle myosin heavy chain IIa) (NMMHC II-a) (NMMHC-IIA)	60554.8	92667.8	76550.7	33895.1	1.53031	1	1.21054	1	2.73396	1
P29966	Myristoylated alanine-rich C-kinase substrate (MARCKS) (Protein kinase C substrate, 80 kDa protein, light chain) (80K-L protein) (PKCSL)	65178.9	148585	36416.7	113116	2.27965	1	4.08014	1.3018e-12	1.31357	1
O95865	N(G),N(G)-dimethylarginine dimethylaminohydrolase 2 (DDAH-2) (Dimethylarginine dimethylaminohydrolase 2) (EC 3.5.3.18) (DDAHII) (Dimethylargininase-2) (Protein G6a) (S-phase protein)	7505.89	16087	7348.63	7767.99	2.14325	0.670904	2.18912	0.745292	2.07094	1
Q9UJ70	N-acetyl-D-glucosamine kinase (N-acetylglucosamine kinase) (EC 2.7.1.59) (GlcNAc kinase)	24595	75197.6	22612.8	27898.7	3.05744	0.000411623	3.32545	0.00217265	2.69538	0.259259
Q9UJJ9	N-acetylglucosamine-1-phosphotransferase subunit gamma (GlcNAc-1-phosphotransferase subunit gamma) (UDP-N-acetylglucosamine-1-phosphotransferase subunit gamma)	36310.6	74177.5	42743.8	25588.7	2.04286	3.46034e-05	1.7354	0.0367407	2.89883	0.00145103
P15586	N-acetylglucosamine-6-sulfatase (EC 3.1.6.14) (Glucosamine-6-sulfatase) (G6S)	518269	757321	615008	357037	1.46125	1	1.2314	1	2.12113	0.962268
Q9NY97	N-acetyllactosaminide beta-1,3-N-acetylglucosaminyltransferase 2 (EC 2.4.1.149) (Beta-1,3-N-acetylglucosaminyltransferase 1) (BGnT-1) (Beta-1,3-Gn-T1) (Beta3Gn-T1) (Beta-1,3-galactosyltransferase 7) (Beta-1,3-GalTase 7) (Beta3Gal-T7) (Beta3GalT7) (b3Gal-T7) (Beta-3-Gx-T7) (UDP-Gal:beta-GlcNAc beta-1,3-galactosyltransferase 7) (UDP-GlcNAc:betaGal beta-1,3-N-acetylglucosaminyltransferase 2) (BGnT-2…	13688.6	27585.2	13782.6	13532.1	2.01519	1	2.00146	1	2.0385	1
Q96PD5	N-acetylmuramoyl-L-alanine amidase (EC 3.5.1.28) (Peptidoglycan recognition protein 2) (Peptidoglycan recognition protein long) (PGRP-L)	1.58979e+06	1.98903e+06	1.5177e+06	1.70995e+06	1.25112	0.27033	1.31055	0.591437	1.16321	1
P22570	NADPH:adrenodoxin oxidoreductase, mitochondrial (AR) (Adrenodoxin reductase) (EC 1.18.1.6) (Ferredoxin--NADP(+) reductase) (Ferredoxin reductase)	25769.1	73431.3	20737.4	34155.2	2.84959	2.81591e-10	3.54101	9.39144e-14	2.14993	0.518808
P16435	NADPH--cytochrome P450 reductase (CPR) (P450R) (EC 1.6.2.4)	28661.8	47526.1	25441.6	34028.8	1.65817	1	1.86805	0.401964	1.39664	1
Q15223	Nectin-1 (Herpes virus entry mediator C) (Herpesvirus entry mediator C) (HveC) (Herpesvirus Ig-like receptor) (HIgR) (Nectin cell adhesion molecule 1) (Poliovirus receptor-related protein 1) (CD antigen CD111)	62152	103769	55397.4	73409.6	1.6696	1	1.87317	1	1.41356	1
Q8TBC4	NEDD8-activating enzyme E1 catalytic subunit (EC 6.2.1.-) (NEDD8-activating enzyme E1C) (Ubiquitin-activating enzyme E1C) (Ubiquitin-like modifier-activating enzyme 3) (Ubiquitin-activating enzyme 3)	11371.6	18748.2	10538.7	12759.9	1.64868	1	1.77898	1	1.4693	1
Q13564	NEDD8-activating enzyme E1 regulatory subunit (Amyloid beta precursor protein-binding protein 1, 59 kDa) (APP-BP1) (Amyloid protein-binding protein 1) (Proto-oncogene protein 1)	53318.2	76999.4	30895.5	90689.3	1.44415	1	2.49226	0.00769236	0.849046	1
Q92859	Neogenin (Immunoglobulin superfamily DCC subclass member 2)	61232.8	135589	73184.9	41312.6	2.21433	1	1.8527	1	3.28204	0.41155
Q8WXH0	Nesprin-2 (KASH domain-containing protein 2) (KASH2) (Nuclear envelope spectrin repeat protein 2) (Nucleus and actin connecting element protein) (Protein NUANCE) (Synaptic nuclear envelope protein 2) (Syne-2)	7927.67	9532.2	8364.04	7200.41	1.2024	1	1.13967	1	1.32384	1
Q96CW9	Netrin-G2 (Laminet-2)	24861.4	412815	12170.1	46013.5	16.6047	0.0971931	33.9205	0.0544546	8.97161	0.32015
P13591	Neural cell adhesion molecule 1 (N-CAM-1) (NCAM-1) (CD antigen CD56)	481321	670628	471120	498322	1.39331	0.0898554	1.42348	0.339462	1.34577	1
P32004	Neural cell adhesion molecule L1 (N-CAM-L1) (NCAM-L1) (CD antigen CD171)	76590.6	141162	87680.9	58106.9	1.84307	1	1.60995	1	2.42935	1
O00533	Neural cell adhesion molecule L1-like protein (Close homolog of L1) [Cleaved into: Processed neural cell adhesion molecule L1-like protein]	512912	771877	575176	409139	1.50489	0.0198322	1.34198	1	1.88659	4.2001e-05
Q9P2S2	Neurexin-2 (Neurexin II-alpha) (Neurexin-2-alpha)	164003	272988	193571	114721	1.66454	1	1.41027	1	2.37958	0.64461
Q9Y4C0	Neurexin-3 (Neurexin III-alpha) (Neurexin-3-alpha)	700946	933690	764872	594402	1.33204	1	1.22071	1	1.57081	1
O95157	Neurexophilin-3	137237	39522.1	64287.3	258819	0.287985	1	0.614773	1	0.152702	1
Q09666	Neuroblast differentiation-associated protein AHNAK (Desmoyokin)	14858.9	44805.7	16510.4	12106.4	3.01541	0.00109502	2.71378	0.0213142	3.701	0.0360176
P41271	Neuroblastoma suppressor of tumorigenicity 1 (DAN domain family member 1) (Protein N03) (Zinc finger protein DAN)	303137	590133	410401	124362	1.94676	8.87855e-05	1.43794	0.509328	4.74528	1.50664e-23
O14594	Neurocan core protein (Chondroitin sulfate proteoglycan 3)	602060	573586	775876	312366	0.952706	1	0.739275	1	1.83626	1
P16519	Neuroendocrine convertase 2 (NEC 2) (EC 3.4.21.94) (KEX2-like endoprotease 2) (Prohormone convertase 2) (Proprotein convertase 2) (PC2)	223599	327210	225279	220798	1.46338	0.109764	1.45246	0.0207637	1.48195	1
P05408	Neuroendocrine protein 7B2 (Pituitary polypeptide) (Secretogranin V) (Secretogranin-5) (Secretory granule endocrine protein I) [Cleaved into: N-terminal peptide; C-terminal peptide]	225558	758390	333180	46187.3	3.36229	9.7488e-12	2.27622	2.71934e-06	16.4199	1.24905e-31
O94856	Neurofascin	263505	817104	285343	227108	3.10091	5.68268e-16	2.86358	1.74206e-14	3.59787	2.1876e-12
Q8NFZ4	Neuroligin-2	45542.6	76535.2	41781.2	51811.6	1.68052	0.070313	1.83181	0.0263933	1.47718	1
Q92823	Neuronal cell adhesion molecule (Nr-CAM) (Neuronal surface protein Bravo) (hBravo) (NgCAM-related cell adhesion molecule) (Ng-CAM-related)	434116	574290	498912	326124	1.32289	1	1.15109	1	1.76095	1
Q7Z3B1	Neuronal growth regulator 1 (IgLON family member 4)	54011.1	86661.8	70655.6	26270.3	1.60452	0.316503	1.22654	1	3.29885	5.25429e-06
O95502	Neuronal pentraxin receptor	65970.4	99288.3	57534.1	80031	1.50504	1	1.72573	1	1.24062	1
P47972	Neuronal pentraxin-2 (NP2) (Neuronal pentraxin II) (NP-II)	39803.6	62748.3	55643.1	13404.5	1.57645	1	1.12769	1	4.68112	5.05864e-11
P42857	Neuronal vesicle trafficking-associated protein 1 (Neuron-enriched endosomal protein of 21 kDa) (Neuron-specific protein family member 1)	8953.72	32985.2	12085.5	3734.1	3.68397	2.02967e-07	2.72932	0.0236891	8.83351	6.77315e-19
O14786	Neuropilin-1 (Vascular endothelial cell growth factor 165 receptor) (CD antigen CD304)	84025.5	86398.1	82435.8	86675.2	1.02824	1	1.04807	1	0.996803	1
O15240	Neurosecretory protein VGF [Cleaved into: Neuroendocrine regulatory peptide-1 (NERP-1); Neuroendocrine regulatory peptide-2 (NERP-2); VGF-derived peptide TLQP-21; VGF-derived peptide TLQP-62; Antimicrobial peptide VGF[554-577]]	465783	1.27656e+06	628405	194746	2.74068	2.3584e-12	2.03143	4.22424e-07	6.55499	7.68204e-29
Q99574	Neuroserpin (Peptidase inhibitor 12) (PI-12) (Serpin I1)	188859	196456	255694	77466.9	1.04023	1	0.768326	1	2.536	0.00721008
Q9P121	Neurotrimin (hNT) (IgLON family member 2)	45397.9	65982.8	64928.5	12847	1.45343	1	1.01624	1	5.13605	1.80678e-14
Q14697	Neutral alpha-glucosidase AB (EC 3.2.1.207) (Alpha-glucosidase 2) (Glucosidase II subunit alpha)	345457	330865	204006	581209	0.95776	1	1.62184	0.353268	0.56927	1
P59666	Neutrophil defensin 3 (Defensin, alpha 3) (HNP-3) (HP-3) (HP3) [Cleaved into: HP 3-56; Neutrophil defensin 2 (HNP-2) (HP-2) (HP2)]	78802.1	285797	66617.5	99109.8	3.62677	0.0978871	4.29012	0.121668	2.88364	0.424879
P43490	Nicotinamide phosphoribosyltransferase (NAmPRTase) (Nampt) (EC 2.4.2.12) (Pre-B-cell colony-enhancing factor 1) (Pre-B cell-enhancing factor) (Visfatin)	18548.4	34442	15156.4	24201.8	1.85687	0.182861	2.27244	0.00797792	1.42312	1
Q9GZT8	NIF3-like protein 1 (Amyotrophic lateral sclerosis 2 chromosomal region candidate gene 1 protein)	25201	36105	27090.9	22051.2	1.43268	1	1.33273	1	1.63733	1
Q99784	Noelin (Neuronal olfactomedin-related ER localized protein) (Olfactomedin-1)	96385.2	229793	101920	87160.6	2.38411	9.94211e-05	2.25465	0.00366176	2.63644	0.0615239
O95897	Noelin-2 (Olfactomedin-2)	54009.9	114157	50630.3	59642.5	2.11363	2.81048e-10	2.25471	2.51318e-06	1.91402	0.00311056
P22307	Non-specific lipid-transfer protein (NSL-TP) (EC 2.3.1.176) (Propanoyl-CoA C-acyltransferase) (SCP-chi) (SCPX) (Sterol carrier protein 2) (SCP-2) (Sterol carrier protein X) (SCP-X)	165358	81337.7	185049	132540	0.491889	1	0.439547	1	0.613686	1
P61916	NPC intracellular cholesterol transporter 2 (Epididymal secretory protein E1) (Human epididymis-specific protein 1) (He1) (Niemann-Pick disease type C2 protein)	396867	226886	522221	187944	0.571692	1	0.434463	0.00172445	1.2072	1
P49321	Nuclear autoantigenic sperm protein (NASP)	60576.5	73223.5	71028.2	43157	1.20878	1	1.03091	1	1.69668	1
Q9Y266	Nuclear migration protein nudC (Nuclear distribution protein C homolog)	17177.8	38720.7	14166.7	22196.3	2.25411	0.195592	2.73322	0.119177	1.74447	1
P13056	Nuclear receptor subfamily 2 group C member 1 (Orphan nuclear receptor TR2) (Testicular receptor 2)	19006.9	55534.3	18703.1	19513.3	2.92179	0.432412	2.96926	0.869067	2.84597	0.678463
Q02818	Nucleobindin-1 (CALNUC)	1.18581e+06	1.97662e+06	1.22421e+06	1.12181e+06	1.6669	0.000209309	1.61461	0.0425813	1.76199	1
P80303	Nucleobindin-2 (DNA-binding protein NEFA) (Epididymis secretory protein Li 109) (Gastric cancer antigen Zg4) (Prepronesfatin) [Cleaved into: Nesfatin-1]	48075.2	89966.2	37182.2	66230.1	1.87136	0.00346627	2.4196	2.4984e-08	1.35839	1
P19338	Nucleolin (Protein C23)	32891.3	173373	32858.1	32946.7	5.2711	0.00780958	5.27643	0.00863512	5.26224	0.0118304
P06748	Nucleophosmin (NPM) (Nucleolar phosphoprotein B23) (Nucleolar protein NO38) (Numatrin)	26635.6	46350.5	31492.8	18540.3	1.74017	0.269937	1.47178	1	2.49999	0.0174746
P15531	Nucleoside diphosphate kinase A (NDK A) (NDP kinase A) (EC 2.7.4.6) (Granzyme A-activated DNase) (GAAD) (Metastasis inhibition factor nm23) (NM23-H1) (Tumor metastatic process-associated protein)	26530.7	94819.7	25033.4	29026.2	3.57396	2.33597e-07	3.78772	4.60538e-07	3.26669	4.62103e-06
P22392	Nucleoside diphosphate kinase B (NDK B) (NDP kinase B) (EC 2.7.4.6) (C-myc purine-binding transcription factor PUF) (Histidine protein kinase NDKB) (EC 2.7.13.3) (nm23-H2)	89284.6	120229	99206.9	72747.4	1.34658	1	1.2119	1	1.65269	1
Q99733	Nucleosome assembly protein 1-like 4 (Nucleosome assembly protein 2) (NAP-2)	68604.2	76159.8	52310.3	95760.7	1.11013	1	1.45592	1	0.795314	1
Q9NTK5	Obg-like ATPase 1 (DNA damage-regulated overexpressed in cancer 45) (DOC45) (GTP-binding protein 9)	25169.4	31964.3	26711.3	22599.7	1.26997	1	1.19666	1	1.41437	1
P23515	Oligodendrocyte-myelin glycoprotein	336204	250400	414773	205256	0.744786	1	0.603704	1	1.21994	1
Q5TC84	Opioid growth factor receptor-like protein 1	16529.7	16999.4	18081.1	13944.1	1.02842	1	0.940178	1	1.21911	1
Q14982	Opioid-binding protein/cell adhesion molecule (OBCAM) (OPCML) (Opioid-binding cell adhesion molecule) (IgLON family member 1)	45673.8	55277.1	40833.8	53740.4	1.21026	1	1.35371	1	1.02859	1
Q9UBM4	Opticin (Oculoglycan)	4.1007e+06	8.87525e+06	5.67065e+06	1.48413e+06	2.16432	1	1.56512	1	5.9801	0.0085334
P04181	Ornithine aminotransferase, mitochondrial (EC 2.6.1.13) (Ornithine delta-aminotransferase) (Ornithine--oxo-acid aminotransferase) [Cleaved into: Ornithine aminotransferase, hepatic form; Ornithine aminotransferase, renal form]	36634.2	65326.5	30141.9	47454.5	1.78321	0.0278484	2.16729	0.00291653	1.37661	1
P10451	Osteopontin (Bone sialoprotein 1) (Nephropontin) (Secreted phosphoprotein 1) (SPP-1) (Urinary stone protein) (Uropontin)	6.29924e+06	1.00274e+07	8.75261e+06	2.21029e+06	1.59185	1	1.14565	1	4.53671	2.42793e-19
Q86UD1	Out at first protein homolog (HCV NS5A-transactivated protein 13 target protein 2)	466994	653616	504407	404640	1.39962	1	1.29581	1	1.6153	1
P15863	Paired box protein Pax-1 (HuP48)	15958.5	277724	17271.5	13770	17.4029	1	16.0799	1	20.1687	1
Q99453	Paired mesoderm homeobox protein 2B (Neuroblastoma Phox) (NBPhox) (PHOX2B homeodomain protein) (Paired-like homeobox 2B)	17136.9	60330.6	17054.3	17274.5	3.52051	2.00992e-06	3.53756	4.26005e-06	3.49246	0.000153024
P50897	Palmitoyl-protein thioesterase 1 (PPT-1) (EC 3.1.2.22) (Palmitoyl-protein hydrolase 1)	82259.3	124891	88310.2	72174.3	1.51826	0.173796	1.41423	1	1.73041	1
O95497	Pantetheinase (EC 3.5.1.92) (Pantetheine hydrolase) (Tiff66) (Vascular non-inflammatory molecule 1) (Vanin-1)	15063	49221	15470.8	14383.3	3.26768	3.5923e-05	3.18154	0.000126997	3.4221	0.000127179
O95428	Papilin	128419	330427	148611	94765.8	2.57304	5.75351e-11	2.22343	6.65584e-09	3.48677	2.36146e-12
Q9BXP8	Pappalysin-2 (EC 3.4.24.-) (Pregnancy-associated plasma protein A2) (PAPP-A2) (Pregnancy-associated plasma protein E1) (PAPP-E)	458829	625214	406911	545360	1.36263	0.670516	1.53649	0.00389964	1.14642	1
P26022	Pentraxin-related protein PTX3 (Pentaxin-related protein PTX3) (Tumor necrosis factor alpha-induced protein 5) (TNF alpha-induced protein 5) (Tumor necrosis factor-inducible gene 14 protein) (TSG-14)	9766.71	20114.1	8597.44	11715.5	2.05945	0.0250083	2.33954	0.0355802	1.71688	1
Q6UXB8	Peptidase inhibitor 16 (PI-16) (Cysteine-rich secretory protein 9) (CRISP-9) (PSP94-binding protein) (CD antigen CD364)	74152.8	154691	95527.5	38528.4	2.08612	1	1.61934	1	4.01499	0.0015411
P19021	Peptidyl-glycine alpha-amidating monooxygenase (PAM) [Includes: Peptidylglycine alpha-hydroxylating monooxygenase (PHM) (EC 1.14.17.3); Peptidyl-alpha-hydroxyglycine alpha-amidating lyase (EC 4.3.2.5) (Peptidylamidoglycolate lyase) (PAL)]	80344.8	236671	103711	41400.3	2.94569	6.44974e-06	2.28201	0.00468192	5.71663	6.14802e-11
P62937	Peptidyl-prolyl cis-trans isomerase A (PPIase A) (EC 5.2.1.8) (Cyclophilin A) (Cyclosporin A-binding protein) (Rotamase A) [Cleaved into: Peptidyl-prolyl cis-trans isomerase A, N-terminally processed]	207847	582396	217103	192419	2.80205	1.45437e-12	2.68258	1.44774e-06	3.0267	3.39242e-05
P23284	Peptidyl-prolyl cis-trans isomerase B (PPIase B) (EC 5.2.1.8) (CYP-S1) (Cyclophilin B) (Rotamase B) (S-cyclophilin) (SCYLP)	58510.6	174137	60229.7	55645.5	2.97616	1.68869e-17	2.89121	1.49008e-14	3.1294	6.97125e-11
Q08752	Peptidyl-prolyl cis-trans isomerase D (PPIase D) (EC 5.2.1.8) (40 kDa peptidyl-prolyl cis-trans isomerase) (Cyclophilin-40) (CYP-40) (Cyclophilin-related protein) (Rotamase D)	130312	75702.6	122464	143391	0.580935	1	0.618161	1	0.527946	1
P62942	Peptidyl-prolyl cis-trans isomerase FKBP1A (PPIase FKBP1A) (EC 5.2.1.8) (12 kDa FK506-binding protein) (12 kDa FKBP) (FKBP-12) (Calstabin-1) (FK506-binding protein 1A) (FKBP-1A) (Immunophilin FKBP12) (Rotamase)	50965.8	82028.5	37850.2	72825.2	1.60948	1	2.16719	1	1.12638	1
P26885	Peptidyl-prolyl cis-trans isomerase FKBP2 (PPIase FKBP2) (EC 5.2.1.8) (13 kDa FK506-binding protein) (13 kDa FKBP) (FKBP-13) (FK506-binding protein 2) (FKBP-2) (Immunophilin FKBP13) (Rotamase)	5102.94	12453.3	3695.3	7448.99	2.44043	0.0024176	3.37005	1.1523e-05	1.67182	1
O60664	Perilipin-3 (47 kDa mannose 6-phosphate receptor-binding protein) (47 kDa MPR-binding protein) (Cargo selection protein TIP47) (Mannose-6-phosphate receptor-binding protein 1) (Placental protein 17) (PP17)	33214.3	38514	43031.1	16853	1.15956	1	0.895028	1	2.28529	1
P23942	Peripherin-2 (Retinal degeneration slow protein) (Tetraspanin-22) (Tspan-22)	32609.1	136407	36620	25924.4	4.18311	0.0831323	3.72495	0.220884	5.26175	0.0935293
Q06830	Peroxiredoxin-1 (EC 1.11.1.15) (Natural killer cell-enhancing factor A) (NKEF-A) (Proliferation-associated gene protein) (PAG) (Thioredoxin peroxidase 2) (Thioredoxin-dependent peroxide reductase 2)	114351	390293	111271	119483	3.41313	6.33189e-22	3.50759	4.34396e-18	3.26651	1.95042e-06
P32119	Peroxiredoxin-2 (EC 1.11.1.15) (Natural killer cell-enhancing factor B) (NKEF-B) (PRP) (Thiol-specific antioxidant protein) (TSA) (Thioredoxin peroxidase 1) (Thioredoxin-dependent peroxide reductase 1)	882222	1.50233e+06	239790	1.95294e+06	1.70289	1	6.26517	1	0.769264	1
P30044	Peroxiredoxin-5, mitochondrial (EC 1.11.1.15) (Alu corepressor 1) (Antioxidant enzyme B166) (AOEB166) (Liver tissue 2D-page spot 71B) (PLP) (Peroxiredoxin V) (Prx-V) (Peroxisomal antioxidant enzyme) (TPx type VI) (Thioredoxin peroxidase PMP20)	77598	173401	50002.6	123590	2.23461	0.10672	3.46785	1.89801e-09	1.40303	1
P30041	Peroxiredoxin-6 (EC 1.11.1.15) (1-Cys peroxiredoxin) (1-Cys PRX) (24 kDa protein) (Acidic calcium-independent phospholipase A2) (aiPLA2) (EC 3.1.1.4) (Antioxidant protein 2) (Liver 2D page spot 40) (Non-selenium glutathione peroxidase) (NSGPx) (Red blood cells page spot 12)	316581	569410	226237	467154	1.79863	0.0349159	2.51688	1.25952e-08	1.21889	1
P51659	Peroxisomal multifunctional enzyme type 2 (MFE-2) (17-beta-hydroxysteroid dehydrogenase 4) (17-beta-HSD 4) (D-bifunctional protein) (DBP) (Multifunctional protein 2) (MPF-2) (Short chain dehydrogenase/reductase family 8C member 1) [Cleaved into: (3R)-hydroxyacyl-CoA dehydrogenase (EC 1.1.1.n12); Enoyl-CoA hydratase 2 (EC 4.2.1.107) (EC 4.2.1.119) (3-alpha,7-alpha,12-alpha-trihydroxy-5-beta-choles…	35658.5	39327.6	28552.1	47502.5	1.10289	1	1.3774	1	0.827904	1
P30086	Phosphatidylethanolamine-binding protein 1 (PEBP-1) (HCNPpp) (Neuropolypeptide h3) (Prostatic-binding protein) (Raf kinase inhibitor protein) (RKIP) [Cleaved into: Hippocampal cholinergic neurostimulating peptide (HCNP)]	134894	517367	141998	123052	3.83537	4.0621e-21	3.64347	2.98642e-19	4.20445	4.98106e-15
Q96S96	Phosphatidylethanolamine-binding protein 4 (PEBP-4) (hPEBP4) (Protein cousin-of-RKIP 1)	311655	480515	414030	141030	1.54182	0.737939	1.16058	1	3.40717	2.24405e-15
Q9NTJ5	Phosphatidylinositide phosphatase SAC1 (EC 3.1.3.-) (Suppressor of actin mutations 1-like protein)	32453.5	139758	32458.4	32445.3	4.30641	6.03515e-07	4.30575	1.09767e-05	4.30749	0.000173771
P80108	Phosphatidylinositol-glycan-specific phospholipase D (PI-G PLD) (EC 3.1.4.50) (Glycoprotein phospholipase D) (Glycosyl-phosphatidylinositol-specific phospholipase D) (GPI-PLD) (GPI-specific phospholipase D)	143672	214400	132708	161945	1.49229	1	1.61557	0.538564	1.32391	1
P36871	Phosphoglucomutase-1 (PGM 1) (EC 5.4.2.2) (Glucose phosphomutase 1)	63821.9	94426	69977.6	53562.3	1.47952	1	1.34937	1	1.76292	1
Q96G03	Phosphoglucomutase-2 (PGM 2) (EC 5.4.2.2) (Glucose phosphomutase 2) (Phosphodeoxyribomutase) (Phosphopentomutase) (EC 5.4.2.7)	6946.49	12206.2	3517.15	12662.1	1.75717	1	3.47048	0.000131332	0.963997	1
P00558	Phosphoglycerate kinase 1 (EC 2.7.2.3) (Cell migration-inducing gene 10 protein) (Primer recognition protein 2) (PRP 2)	540881	1.11841e+06	496242	615277	2.06776	1.22899e-09	2.25376	1.8594e-06	1.81774	0.165095
P18669	Phosphoglycerate mutase 1 (EC 5.4.2.11) (EC 5.4.2.4) (BPG-dependent PGAM 1) (Phosphoglycerate mutase isozyme B) (PGAM-B)	187620	305546	120621	299285	1.62854	1	2.53311	0.0025232	1.02092	1
Q96FE7	Phosphoinositide-3-kinase-interacting protein 1 (Kringle domain-containing protein HGFL)	164842	365673	211900	86410.6	2.21833	2.05697e-05	1.72568	0.0633436	4.23181	1.03265e-12
P55058	Phospholipid transfer protein (Lipid transfer protein II)	428272	954541	401578	472763	2.22882	1.76535e-10	2.37697	1.08138e-08	2.01907	0.0183008
Q15126	Phosphomevalonate kinase (PMKase) (hPMK) (EC 2.7.4.2)	9334.11	29637.2	9400.6	9223.3	3.17515	7.01583e-06	3.15269	0.000517062	3.2133	0.00263534
O60256	Phosphoribosyl pyrophosphate synthase-associated protein 2 (PRPP synthase-associated protein 2) (41 kDa phosphoribosypyrophosphate synthetase-associated protein) (PAP41)	305161	83275.1	269308	364917	0.272889	0.168665	0.309219	1	0.228203	1
O15067	Phosphoribosylformylglycinamidine synthase (FGAM synthase) (FGAMS) (EC 6.3.5.3) (Formylglycinamide ribonucleotide amidotransferase) (FGAR amidotransferase) (FGAR-AT) (Formylglycinamide ribotide amidotransferase)	3969.98	15583.3	2709.75	6070.38	3.92528	1.90637e-06	5.75083	6.47926e-09	2.5671	0.477096
Q9Y617	Phosphoserine aminotransferase (EC 2.6.1.52) (Phosphohydroxythreonine aminotransferase) (PSAT)	3976.69	14585.4	3101.07	5436.05	3.66772	0.364573	4.70333	0.111245	2.68308	1
Q9H5I5	Piezo-type mechanosensitive ion channel component 2 (Protein FAM38B)	19943.2	51392.4	18705.3	22006.2	2.57695	6.79421e-05	2.74747	0.00064752	2.33537	0.0277256
P36955	Pigment epithelium-derived factor (PEDF) (Cell proliferation-inducing gene 35 protein) (EPC-1) (Serpin F1)	5.26852e+07	7.78838e+07	6.677e+07	2.92105e+07	1.47829	1	1.16645	1	2.66629	1.65055e-05
Q63HQ2	Pikachurin (Agrin-like protein) (EGF-like, fibronectin type-III and laminin G-like domain-containing protein)	34356.7	77457	35604	32277.8	2.25449	4.34643e-06	2.17551	0.000338565	2.3997	0.0363925
Q13835	Plakophilin-1 (Band 6 protein) (B6P)	11382.9	26960.1	8054.58	16930.1	2.36847	0.0123671	3.34717	6.51811e-07	1.59243	1
Q9BTY2	Plasma alpha-L-fucosidase (EC 3.2.1.51) (Alpha-L-fucoside fucohydrolase 2) (Alpha-L-fucosidase 2)	55309.5	101431	63878.7	41027.4	1.83388	1	1.58787	1	2.47227	0.0147802
P03952	Plasma kallikrein (EC 3.4.21.34) (Fletcher factor) (Kininogenin) (Plasma prekallikrein) (PKK) [Cleaved into: Plasma kallikrein heavy chain; Plasma kallikrein light chain]	757341	1.27589e+06	651889	933093	1.6847	0.00726747	1.95722	0.000100913	1.36738	1
P05155	Plasma protease C1 inhibitor (C1 Inh) (C1Inh) (C1 esterase inhibitor) (C1-inhibiting factor) (Serpin G1)	9.58792e+06	7.9993e+06	8.59013e+06	1.12509e+07	0.83431	1	0.93122	1	0.710992	1
P05154	Plasma serine protease inhibitor (Acrosomal serine protease inhibitor) (Plasminogen activator inhibitor 3) (PAI-3) (PAI3) (Protein C inhibitor) (PCI) (Serpin A5)	43078.3	93548	48561	33940.5	2.17158	2.73293e-09	1.9264	7.56764e-05	2.75624	2.68535e-12
P00747	Plasminogen (EC 3.4.21.7) [Cleaved into: Plasmin heavy chain A; Activation peptide; Angiostatin; Plasmin heavy chain A, short form; Plasmin light chain B]	7.55935e+06	4.74115e+06	6.55226e+06	9.23783e+06	0.62719	0.10832	0.72359	1	0.513232	1
P13796	Plastin-2 (L-plastin) (LC64P) (Lymphocyte cytosolic protein 1) (LCP-1)	219067	400974	199093	252358	1.83037	0.140545	2.014	0.0252378	1.58891	1
P13797	Plastin-3 (T-plastin)	95204.1	108181	96837	92482.6	1.1363	1	1.11714	1	1.16974	1
P02775	Platelet basic protein (PBP) (C-X-C motif chemokine 7) (Leukocyte-derived growth factor) (LDGF) (Macrophage-derived growth factor) (MDGF) (Small-inducible cytokine B7) [Cleaved into: Connective tissue-activating peptide III (CTAP-III) (LA-PF4) (Low-affinity platelet factor IV); TC-2; Connective tissue-activating peptide III(1-81) (CTAP-III(1-81)); Beta-thromboglobulin (Beta-TG); Neutrophil-activa…	31494.7	52665.8	23192	45332.6	1.67221	1	2.27086	1	1.16177	1
P68402	Platelet-activating factor acetylhydrolase IB subunit beta (EC 3.1.1.47) (PAF acetylhydrolase 30 kDa subunit) (PAF-AH 30 kDa subunit) (PAF-AH subunit beta) (PAFAH subunit beta)	212640	209032	297540	71140.9	0.983033	1	0.702535	1	2.93829	1
Q9Y2H5	Pleckstrin homology domain-containing family A member 6 (PH domain-containing family A member 6) (Phosphoinositol 3-phosphate-binding protein 3) (PEPP-3)	34692	54846.9	34872.8	34390.6	1.58097	1	1.57277	1	1.59482	1
P21246	Pleiotrophin (PTN) (Heparin-binding brain mitogen) (HBBM) (Heparin-binding growth factor 8) (HBGF-8) (Heparin-binding growth-associated molecule) (HB-GAM) (Heparin-binding neurite outgrowth-promoting factor) (HBNF) (Heparin-binding neurite outgrowth-promoting factor 1) (HBNF-1) (Osteoblast-specific factor 1) (OSF-1)	200424	164183	184853	226377	0.819177	1	0.888183	1	0.725263	1
Q8IUK5	Plexin domain-containing protein 1 (Tumor endothelial marker 3) (Tumor endothelial marker 7)	13433.1	42364.6	15584.9	9846.78	3.15374	0.0013487	2.71831	0.5432	4.30238	0.000307366
Q6UX71	Plexin domain-containing protein 2 (Tumor endothelial marker 7-related protein)	369072	476385	456328	223646	1.29076	1	1.04395	1	2.13009	0.00761009
O15031	Plexin-B2 (MM1)	164033	419749	172750	149506	2.55893	0.000483327	2.42982	0.00251938	2.80758	0.000669026
P15151	Poliovirus receptor (Nectin-like protein 5) (NECL-5) (CD antigen CD155)	48786.7	133301	50411.6	46078.5	2.73233	2.62869e-06	2.64426	1.10279e-05	2.89292	0.00355436
Q15365	Poly(rC)-binding protein 1 (Alpha-CP1) (Heterogeneous nuclear ribonucleoprotein E1) (hnRNP E1) (Nucleic acid-binding protein SUB2.3)	7868.07	18024.8	4610.43	13297.5	2.29088	0.283067	3.90957	1.70112e-06	1.35551	1
Q15366	Poly(rC)-binding protein 2 (Alpha-CP2) (Heterogeneous nuclear ribonucleoprotein E2) (hnRNP E2)	8837.87	18014.7	4926.66	15356.6	2.03835	1	3.65657	0.000290292	1.17309	1
Q86SR1	Polypeptide N-acetylgalactosaminyltransferase 10 (EC 2.4.1.41) (Polypeptide GalNAc transferase 10) (GalNAc-T10) (pp-GaNTase 10) (Protein-UDP acetylgalactosaminyltransferase 10) (UDP-GalNAc:polypeptide N-acetylgalactosaminyltransferase 10)	63854.6	82719.8	82786.7	32301.2	1.29544	1	0.999191	1	2.56089	0.0441246
Q10471	Polypeptide N-acetylgalactosaminyltransferase 2 (EC 2.4.1.41) (Polypeptide GalNAc transferase 2) (GalNAc-T2) (pp-GaNTase 2) (Protein-UDP acetylgalactosaminyltransferase 2) (UDP-GalNAc:polypeptide N-acetylgalactosaminyltransferase 2) [Cleaved into: Polypeptide N-acetylgalactosaminyltransferase 2 soluble form]	41398	60992.2	36524.6	49520.4	1.47331	1	1.66989	1	1.23166	1
P26599	Polypyrimidine tract-binding protein 1 (PTB) (57 kDa RNA-binding protein PPTB-1) (Heterogeneous nuclear ribonucleoprotein I) (hnRNP I)	71176	129469	73436.5	67408.4	1.819	0.155884	1.76301	1	1.92067	0.788532
P08397	Porphobilinogen deaminase (PBG-D) (EC 2.5.1.61) (Hydroxymethylbilane synthase) (HMBS) (Pre-uroporphyrinogen synthase)	14114.1	30338	15350.8	12052.9	2.14949	1	1.97632	1	2.51708	1
Q9NQV5	PR domain-containing protein 11 (EC 2.1.1.-)	978005	156275	175898	2.31485e+06	0.15979	1	0.888442	1	0.06751	1
O75915	PRA1 family protein 3 (ADP-ribosylation factor-like protein 6-interacting protein 5) (ARL-6-interacting protein 5) (Aip-5) (Cytoskeleton-related vitamin A-responsive protein) (Dermal papilla-derived protein 11) (GTRAP3-18) (Glutamate transporter EAAC1-interacting protein) (JM5) (Prenylated Rab acceptor protein 2) (Protein JWa) (Putative MAPK-activating protein PM27)	14227.7	25147.6	15317.7	12411.1	1.76751	0.0252031	1.64173	0.516231	2.02622	0.169869
P61758	Prefoldin subunit 3 (HIBBJ46) (von Hippel-Lindau-binding protein 1) (VBP-1) (VHL-binding protein 1)	23412.7	44873.8	24428.9	21718.9	1.91665	0.0623465	1.83691	1	2.06612	0.115152
Q99471	Prefoldin subunit 5 (Myc modulator 1) (c-Myc-binding protein Mm-1)	25201.4	31658.9	27646.3	21126.5	1.25624	1	1.14514	1	1.49854	1
P20742	Pregnancy zone protein (C3 and PZP-like alpha-2-macroglobulin domain-containing protein 6)	36364.1	66373.7	33536.8	41076.3	1.82525	1	1.97913	1	1.61586	1
Q9H3G5	Probable serine carboxypeptidase CPVL (EC 3.4.16.-) (Carboxypeptidase, vitellogenic-like) (Vitellogenic carboxypeptidase-like protein) (VCP-like protein) (hVLP)	797510	1.48553e+06	442785	1.38872e+06	1.8627	1	3.35496	1	1.06971	1
P09668	Pro-cathepsin H [Cleaved into: Cathepsin H mini chain; Cathepsin H (EC 3.4.22.16); Cathepsin H heavy chain; Cathepsin H light chain]	47248	84801.6	69943.9	9421.64	1.79482	1	1.21242	1	9.00073	0.00348057
Q15113	Procollagen C-endopeptidase enhancer 1 (Procollagen COOH-terminal proteinase enhancer 1) (PCPE-1) (Procollagen C-proteinase enhancer 1) (Type 1 procollagen C-proteinase enhancer protein) (Type I procollagen COOH-terminal proteinase enhancer)	191719	445592	191437	192190	2.32419	3.17365e-10	2.32762	1.87149e-09	2.3185	0.0434333
Q02809	Procollagen-lysine,2-oxoglutarate 5-dioxygenase 1 (EC 1.14.11.4) (Lysyl hydroxylase 1) (LH1)	1.1775e+06	636943	1.62769e+06	427188	0.540927	1	0.391317	1	1.49101	1
P07737	Profilin-1 (Epididymis tissue protein Li 184a) (Profilin I)	66363.4	221990	62235	73244.2	3.34507	8.86246e-07	3.56697	7.76451e-07	3.03082	6.64533e-05
Q9HCQ7	Pro-FMRFamide-related neuropeptide VF [Cleaved into: Neuropeptide NPSF; Neuropeptide RFRP-1; Neuropeptide RFRP-2; Neuropeptide NPVF (Neuropeptide RFRP-3)]	37975.4	146172	36612.4	40247.1	3.84912	2.84825e-10	3.99242	9.05255e-10	3.63187	8.98707e-10
Q8WUM4	Programmed cell death 6-interacting protein (PDCD6-interacting protein) (ALG-2-interacting protein 1) (ALG-2-interacting protein X) (Hp95)	97196.7	206193	88406.5	111847	2.1214	0.640875	2.33233	0.452444	1.84353	1
P35232	Prohibitin	6615.88	16178.5	4659.73	9876.13	2.44541	0.315784	3.47199	1.7491e-05	1.63815	1
P51888	Prolargin (Proline-arginine-rich end leucine-rich repeat protein)	193678	500702	245643	107069	2.58523	2.15103e-12	2.03833	1.35667e-06	4.67645	1.92882e-23
Q96NZ9	Proline-rich acidic protein 1 (Epididymis tissue protein Li 178) (Uterine-specific proline-rich acidic protein)	48664.4	90559.1	44446.6	55694.1	1.86089	0.000673348	2.03748	5.02886e-06	1.62601	1
Q07954	Prolow-density lipoprotein receptor-related protein 1 (LRP-1) (Alpha-2-macroglobulin receptor) (A2MR) (Apolipoprotein E receptor) (APOER) (CD antigen CD91) [Cleaved into: Low-density lipoprotein receptor-related protein 1 85 kDa subunit (LRP-85); Low-density lipoprotein receptor-related protein 1 515 kDa subunit (LRP-515); Low-density lipoprotein receptor-related protein 1 intracellular domain (L…	625180	1.07424e+06	561613	731125	1.71829	1	1.91278	0.828644	1.4693	1
P13674	Prolyl 4-hydroxylase subunit alpha-1 (4-PH alpha-1) (EC 1.14.11.2) (Procollagen-proline,2-oxoglutarate-4-dioxygenase subunit alpha-1)	18162.3	26683.6	16687.1	20620.9	1.46918	1	1.59906	1	1.29401	1
P48147	Prolyl endopeptidase (PE) (EC 3.4.21.26) (Post-proline cleaving enzyme)	21512.2	51052.6	25388.2	15052.2	2.37319	1	2.01088	1	3.3917	0.00354598
Q4J6C6	Prolyl endopeptidase-like (EC 3.4.21.-) (Prolylendopeptidase-like)	8174.75	44582	7786.29	8822.18	5.45362	1	5.7257	1	5.0534	1
O43490	Prominin-1 (Antigen AC133) (Prominin-like protein 1) (CD antigen CD133)	17456.6	42868.5	18337.1	15989.1	2.45572	0.0109237	2.33781	0.980362	2.68111	0.241772
P27918	Properdin (Complement factor P)	17737.9	24066.9	7458.25	34870.7	1.3568	1	3.22688	1.71454e-05	0.690175	1
Q9UHG2	ProSAAS (Proprotein convertase subtilisin/kexin type 1 inhibitor) (Proprotein convertase 1 inhibitor) (pro-SAAS) [Cleaved into: KEP; Big SAAS (b-SAAS); Little SAAS (l-SAAS) (N-proSAAS); Big PEN-LEN (b-PEN-LEN) (SAAS CT(1-49)); PEN; Little LEN (l-LEN); Big LEN (b-LEN) (SAAS CT(25-40))]	519578	1.10477e+06	675578	259577	2.12628	6.23589e-08	1.63529	0.0020132	4.25602	3.90848e-22
P07602	Prosaposin (Proactivator polypeptide) [Cleaved into: Saposin-A (Protein A); Saposin-B-Val; Saposin-B (Cerebroside sulfate activator) (CSAct) (Dispersin) (Sphingolipid activator protein 1) (SAP-1) (Sulfatide/GM1 activator); Saposin-C (A1 activator) (Co-beta-glucosidase) (Glucosylceramidase activator) (Sphingolipid activator protein 2) (SAP-2); Saposin-D (Component C) (Protein C)]	1.32523e+06	1.74122e+06	1.67118e+06	748663	1.31389	1	1.04191	1	2.32577	0.000282405
O15354	Prosaposin receptor GPR37 (Endothelin B receptor-like protein 1) (ETBR-LP-1) (G-protein coupled receptor 37) (Parkin-associated endothelin receptor-like receptor) (PAELR)	56413.1	108679	69230.8	35050.2	1.92649	0.0147105	1.56981	1	3.10068	0.0200841
Q15185	Prostaglandin E synthase 3 (EC 5.3.99.3) (Cytosolic prostaglandin E2 synthase) (cPGES) (Hsp90 co-chaperone) (Progesterone receptor complex p23) (Telomerase-binding protein p23)	59079.6	102198	33945.3	100970	1.72984	1	3.01068	1	1.01216	1
P41222	Prostaglandin-H2 D-isomerase (EC 5.3.99.2) (Beta-trace protein) (Cerebrin-28) (Glutathione-independent PGD synthase) (Lipocalin-type prostaglandin-D synthase) (Prostaglandin-D2 synthase) (PGD2 synthase) (PGDS) (PGDS2)	5.05508e+07	3.42593e+07	7.03831e+07	1.74969e+07	0.67772	1	0.486754	0.484182	1.95802	1
Q06323	Proteasome activator complex subunit 1 (11S regulator complex subunit alpha) (REG-alpha) (Activator of multicatalytic protease subunit 1) (Interferon gamma up-regulated I-5111 protein) (IGUP I-5111) (Proteasome activator 28 subunit alpha) (PA28a) (PA28alpha)	8745.17	14772.2	9688.35	7173.19	1.68919	1	1.52474	1	2.05936	1
Q9UL46	Proteasome activator complex subunit 2 (11S regulator complex subunit beta) (REG-beta) (Activator of multicatalytic protease subunit 2) (Proteasome activator 28 subunit beta) (PA28b) (PA28beta)	53463.7	155162	50157.2	58974.6	2.90219	0.000302255	3.09352	0.00138894	2.631	0.0679151
P61289	Proteasome activator complex subunit 3 (11S regulator complex subunit gamma) (REG-gamma) (Activator of multicatalytic protease subunit 3) (Ki nuclear autoantigen) (Proteasome activator 28 subunit gamma) (PA28g) (PA28gamma)	22815.5	56938.9	17631.9	31454.8	2.49562	0.00771081	3.22931	1.08701e-06	1.81018	1
O95456	Proteasome assembly chaperone 1 (PAC-1) (Chromosome 21 leucine-rich protein) (C21-LRP) (Down syndrome critical region protein 2)	9107.48	10836.9	6694.81	13128.6	1.18989	1	1.6187	1	0.825443	1
P25787	Proteasome subunit alpha type-2 (EC 3.4.25.1) (Macropain subunit C3) (Multicatalytic endopeptidase complex subunit C3) (Proteasome component C3)	25855.9	56779.4	26002.3	25611.9	2.196	0.000214473	2.18363	0.00980331	2.21691	0.0174376
P25789	Proteasome subunit alpha type-4 (EC 3.4.25.1) (Macropain subunit C9) (Multicatalytic endopeptidase complex subunit C9) (Proteasome component C9) (Proteasome subunit L)	61778.3	166869	45498.9	88910.7	2.70109	1	3.66754	0.158202	1.87682	1
P28066	Proteasome subunit alpha type-5 (EC 3.4.25.1) (Macropain zeta chain) (Multicatalytic endopeptidase complex zeta chain) (Proteasome zeta chain)	38274.6	57335.5	23137.3	63503.5	1.498	1	2.47806	1.59855e-06	0.902871	1
O14818	Proteasome subunit alpha type-7 (EC 3.4.25.1) (Proteasome subunit RC6-1) (Proteasome subunit XAPC7)	203496	209820	176873	247869	1.03107	1	1.18628	1	0.846496	1
P20618	Proteasome subunit beta type-1 (EC 3.4.25.1) (Macropain subunit C5) (Multicatalytic endopeptidase complex subunit C5) (Proteasome component C5) (Proteasome gamma chain)	14309.4	27491.8	7464.99	25716.8	1.92124	1	3.68276	5.27732e-08	1.06902	1
P49721	Proteasome subunit beta type-2 (EC 3.4.25.1) (Macropain subunit C7-I) (Multicatalytic endopeptidase complex subunit C7-I) (Proteasome component C7-I)	17348	27013.6	19364	13988.1	1.55715	1	1.39504	1	1.93119	1
P49720	Proteasome subunit beta type-3 (EC 3.4.25.1) (Proteasome chain 13) (Proteasome component C10-II) (Proteasome theta chain)	1589.94	7277.74	1705.93	1396.64	4.57736	1	4.26615	1	5.2109	1
P28070	Proteasome subunit beta type-4 (EC 3.4.25.1) (26 kDa prosomal protein) (HsBPROS26) (PROS-26) (Macropain beta chain) (Multicatalytic endopeptidase complex beta chain) (Proteasome beta chain) (Proteasome chain 3) (HsN3)	132780	144939	67863	240974	1.09158	1	2.13576	1	0.601471	1
P28074	Proteasome subunit beta type-5 (EC 3.4.25.1) (Macropain epsilon chain) (Multicatalytic endopeptidase complex epsilon chain) (Proteasome chain 6) (Proteasome epsilon chain) (Proteasome subunit MB1) (Proteasome subunit X)	30280.1	45635.6	24382.9	40108.7	1.50712	1	1.87162	1	1.1378	1
P28072	Proteasome subunit beta type-6 (EC 3.4.25.1) (Macropain delta chain) (Multicatalytic endopeptidase complex delta chain) (Proteasome delta chain) (Proteasome subunit Y)	48320.4	81450.1	33537.6	72958.5	1.68562	1	2.42862	3.28536e-06	1.11639	1
Q99436	Proteasome subunit beta type-7 (EC 3.4.25.1) (Macropain chain Z) (Multicatalytic endopeptidase complex chain Z) (Proteasome subunit Z)	15180.6	27726.4	9395.55	24822.4	1.82643	0.177408	2.95101	2.84063e-06	1.11699	1
P28062	Proteasome subunit beta type-8 (EC 3.4.25.1) (Low molecular mass protein 7) (Macropain subunit C13) (Multicatalytic endopeptidase complex subunit C13) (Proteasome component C13) (Proteasome subunit beta-5i) (Really interesting new gene 10 protein)	12629	25556.3	12941	12109	2.02363	1	1.97484	1	2.11053	1
Q8NFV4	Protein ABHD11 (EC 3.-.-.-) (Alpha/beta hydrolase domain-containing protein 11) (Abhydrolase domain-containing protein 11) (Williams-Beuren syndrome chromosomal region 21 protein)	14814.9	22206.6	11032.4	21118.9	1.49894	1	2.01285	0.67491	1.0515	1
P02760	Protein AMBP [Cleaved into: Alpha-1-microglobulin (Protein HC) (Alpha-1 microglycoprotein) (Complex-forming glycoprotein heterogeneous in charge); Inter-alpha-trypsin inhibitor light chain (ITI-LC) (Bikunin) (EDC1) (HI-30) (Uronic-acid-rich protein); Trypstatin]	2.22457e+06	1.84397e+06	1.57435e+06	3.30828e+06	0.828909	1	1.17126	1	0.55738	1
Q99873	Protein arginine N-methyltransferase 1 (EC 2.1.1.319) (Histone-arginine N-methyltransferase PRMT1) (Interferon receptor 1-bound protein 4)	16630.2	37401.5	15862	17910.5	2.24901	0.000260914	2.35793	0.00241913	2.08824	0.273348
O14744	Protein arginine N-methyltransferase 5 (PRMT5) (EC 2.1.1.320) (72 kDa ICln-binding protein) (Histone-arginine N-methyltransferase PRMT5) (Jak-binding protein 1) (Shk1 kinase-binding protein 1 homolog) (SKB1 homolog) (SKB1Hs) [Cleaved into: Protein arginine N-methyltransferase 5, N-terminally processed]	9024.69	16040.2	7374	11775.8	1.77737	1	2.17524	1	1.36213	1
O60888	Protein CutA (Acetylcholinesterase-associated protein) (Brain acetylcholinesterase putative membrane anchor)	322822	290700	437391	131872	0.900499	1	0.664623	1	2.20441	0.366477
P07237	Protein disulfide-isomerase (PDI) (EC 5.3.4.1) (Cellular thyroid hormone-binding protein) (Prolyl 4-hydroxylase subunit beta) (p55)	162825	223339	146804	189528	1.37165	1	1.52134	1	1.1784	1
P30101	Protein disulfide-isomerase A3 (EC 5.3.4.1) (58 kDa glucose-regulated protein) (58 kDa microsomal protein) (p58) (Disulfide isomerase ER-60) (Endoplasmic reticulum resident protein 57) (ER protein 57) (ERp57) (Endoplasmic reticulum resident protein 60) (ER protein 60) (ERp60)	177215	335708	139242	240502	1.89436	0.391446	2.41096	4.89564e-10	1.39586	1
P13667	Protein disulfide-isomerase A4 (EC 5.3.4.1) (Endoplasmic reticulum resident protein 70) (ER protein 70) (ERp70) (Endoplasmic reticulum resident protein 72) (ER protein 72) (ERp-72) (ERp72)	144081	56382.3	111602	198212	0.391324	1	0.505209	1	0.284454	1
Q15084	Protein disulfide-isomerase A6 (EC 5.3.4.1) (Endoplasmic reticulum protein 5) (ER protein 5) (ERp5) (Protein disulfide isomerase P5) (Thioredoxin domain-containing protein 7)	43213.9	140734	41447.5	46158	3.25668	2.64891e-17	3.39547	4.92477e-15	3.04896	5.22326e-06
P49257	Protein ERGIC-53 (ER-Golgi intermediate compartment 53 kDa protein) (Gp58) (Intracellular mannose-specific lectin MR60) (Lectin mannose-binding 1)	8566.6	18552.1	8335.42	8951.89	2.16563	1.70975e-05	2.22569	0.00201877	2.07242	0.212894
Q5T1H1	Protein eyes shut homolog (Epidermal growth factor-like protein 10) (EGF-like protein 10) (Epidermal growth factor-like protein 11) (EGF-like protein 11) (Protein spacemaker homolog)	138084	199649	144696	127065	1.44585	1	1.37978	1	1.57124	1
Q92520	Protein FAM3C (Interleukin-like EMT inducer)	662283	930607	900279	265624	1.40515	1	1.03369	1	3.50348	2.79957e-14
P49354	Protein farnesyltransferase/geranylgeranyltransferase type-1 subunit alpha (EC 2.5.1.58) (EC 2.5.1.59) (CAAX farnesyltransferase subunit alpha) (FTase-alpha) (Ras proteins prenyltransferase subunit alpha) (Type I protein geranyl-geranyltransferase subunit alpha) (GGTase-I-alpha)	15051	16786.3	19551.4	7550.3	1.1153	1	0.858572	1	2.22326	1
Q3ZCU0	Protein GVQW3 (GVQW motif-containing protein 3)	7094.73	25105.9	9015.41	3893.6	3.53868	0.00016031	2.78478	0.0235741	6.448	7.39999e-06
Q9ULI3	Protein HEG homolog 1	56023	163484	52455.2	61969.3	2.91816	0.000398206	3.11664	0.000290567	2.63815	0.114889
Q99435	Protein kinase C-binding protein NELL2 (NEL-like protein 2) (Nel-related protein 2)	274250	598122	297679	235201	2.18094	7.82364e-10	2.00928	1.59647e-06	2.54303	0.0160787
Q8TBQ9	Protein kish-A (Transmembrane protein 167) (Transmembrane protein 167A)	5626.06	13098.8	7417.53	2640.27	2.32824	1	1.76593	1	4.96116	1.73454e-06
Q96A72	Protein mago nashi homolog 2	108034	268282	116887	93279.5	2.4833	6.75393e-12	2.29522	1.10434e-13	2.87611	0.0751416
Q9Y316	Protein MEMO1 (C21orf19-like protein) (Hepatitis C virus NS5A-transactivated protein 7) (HCV NS5A-transactivated protein 7) (Mediator of ErbB2-driven cell motility 1) (Mediator of cell motility 1) (Memo-1)	5222.9	8049.82	2432.62	9873.36	1.54126	1	3.30912	0.00306483	0.815308	1
Q8WVF1	Protein OSCP1 (hOSCP1) (Organic solute transport protein 1) (Oxidored-nitro domain-containing protein 1)	7121.21	45399.7	9598.02	2993.19	6.37528	0.0995641	4.73011	0.406385	15.1676	0.0122189
Q96C90	Protein phosphatase 1 regulatory subunit 14B (Phospholipase C-beta-3 neighbouring gene protein)	36677.2	44984.6	23336.3	58912.1	1.2265	1	1.92767	0.0529281	0.763589	1
P49593	Protein phosphatase 1F (EC 3.1.3.16) (Ca(2+)/calmodulin-dependent protein kinase phosphatase) (CaM-kinase phosphatase) (CaMKPase) (Partner of PIX 2) (Protein fem-2 homolog) (hFem-2)	18896.8	26554.5	19805.2	17382.9	1.40524	1	1.34079	1	1.52762	1
Q96M27	Protein PRRC1 (Proline-rich and coiled-coil-containing protein 1)	11140.6	22580	11206.4	11030.9	2.02682	0.366268	2.01492	0.105625	2.04698	1
P31949	Protein S100-A11 (Calgizzarin) (Metastatic lymph node gene 70 protein) (MLN 70) (Protein S100-C) (S100 calcium-binding protein A11) [Cleaved into: Protein S100-A11, N-terminally processed]	72427.7	190470	55538.8	100576	2.62979	2.7321e-07	3.42949	2.24586e-14	1.89379	1
Q9HCY8	Protein S100-A14 (S100 calcium-binding protein A14) (S114)	17447.8	18982.5	18734	15304.1	1.08796	1	1.01326	1	1.24035	1
P26447	Protein S100-A4 (Calvasculin) (Metastasin) (Placental calcium-binding protein) (Protein Mts1) (S100 calcium-binding protein A4)	92670.3	81954.8	64397.6	139792	0.884369	1	1.27264	1	0.586264	1
Q9Y2Z0	Protein SGT1 homolog (Protein 40-6-3) (Sgt1) (Suppressor of G2 allele of SKP1 homolog)	18197.4	32094.1	15718.8	22328.5	1.76366	1	2.04177	1	1.43736	1
Q8N114	Protein shisa-5 (Putative NF-kappa-B-activating protein 120) (Scotin)	38701.9	124510	45669.9	27088.7	3.21716	0.00187219	2.72631	0.449138	4.59638	6.39393e-05
Q9UPR3	Protein SMG5 (EST1-like protein B) (LPTS-RP1) (LPTS-interacting protein) (SMG-5 homolog) (hSMG-5)	10880.2	39792	11039.7	10614.3	3.6573	2.61281e-09	3.60445	1.46965e-07	3.74891	3.69457e-05
Q9UK55	Protein Z-dependent protease inhibitor (PZ-dependent protease inhibitor) (PZI) (Serpin A10)	67107.8	93364.1	59388.9	79972.6	1.39126	1	1.57208	1	1.16745	1
Q99497	Protein/nucleic acid deglycase DJ-1 (EC 3.1.2.-) (EC 3.5.1.-) (EC 3.5.1.124) (Maillard deglycase) (Oncogene DJ1) (Parkinson disease protein 7) (Parkinsonism-associated deglycase) (Protein DJ-1) (DJ-1)	90128.9	260573	75188	115031	2.89112	5.20003e-05	3.46562	1.06104e-07	2.26525	1
Q08188	Protein-glutamine gamma-glutamyltransferase E (EC 2.3.2.13) (Transglutaminase E) (TG(E)) (TGE) (TGase E) (Transglutaminase-3) (TGase-3) [Cleaved into: Protein-glutamine gamma-glutamyltransferase E 50 kDa catalytic chain; Protein-glutamine gamma-glutamyltransferase E 27 kDa non-catalytic chain]	14326.2	35638.1	4000.18	31536.3	2.48762	1	8.90914	0.334625	1.13007	1
P22061	Protein-L-isoaspartate(D-aspartate) O-methyltransferase (PIMT) (EC 2.1.1.77) (L-isoaspartyl protein carboxyl methyltransferase) (Protein L-isoaspartyl/D-aspartyl methyltransferase) (Protein-beta-aspartate methyltransferase)	25410.9	53739.5	21921.9	31226	2.11482	0.17768	2.45141	0.297085	1.72099	1
P00734	Prothrombin (EC 3.4.21.5) (Coagulation factor II) [Cleaved into: Activation peptide fragment 1; Activation peptide fragment 2; Thrombin light chain; Thrombin heavy chain]	4.45122e+06	3.07277e+06	3.43515e+06	6.14466e+06	0.690321	1	0.894507	1	0.500071	1
P20396	Pro-thyrotropin-releasing hormone (Pro-TRH) (Prothyroliberin) [Cleaved into: Thyrotropin-releasing hormone (TRH) (Protirelin) (TSH-releasing factor) (Thyroliberin) (Thyrotropin-releasing factor) (TRF)]	55989.2	76241.3	64208.1	42291.2	1.36171	1	1.18741	1	1.80277	1
Q96MK3	Pseudokinase FAM20A	25594.7	32702.3	33839.3	11853.6	1.2777	1	0.9664	1	2.75885	0.0199815
P00491	Purine nucleoside phosphorylase (PNP) (EC 2.4.2.1) (Inosine phosphorylase) (Inosine-guanosine phosphorylase)	20787	39823.2	21122.7	20227.6	1.91577	1	1.88533	1	1.96876	1
P55786	Puromycin-sensitive aminopeptidase (PSA) (EC 3.4.11.14) (Cytosol alanyl aminopeptidase) (AAP-S)	105236	218443	94127.2	123750	2.07575	0.40563	2.32072	1	1.76519	1
Q8NHP8	Putative phospholipase B-like 2 (EC 3.1.1.-) (76 kDa protein) (p76) (LAMA-like protein 2) (Lamina ancestor homolog 2) (Phospholipase B domain-containing protein 2) [Cleaved into: Putative phospholipase B-like 2 32 kDa form; Putative phospholipase B-like 2 45 kDa form]	21244	57451.7	20261.7	22881.1	2.70438	0.00469797	2.83548	0.00242765	2.51088	0.120988
Q92928	Putative Ras-related protein Rab-1C (hRab1c)	38626.2	47253.8	23692.3	63516.2	1.22336	1	1.99448	1	0.743964	1
O00764	Pyridoxal kinase (EC 2.7.1.35) (Pyridoxine kinase)	11956.9	33641.3	11384.1	12911.6	2.81354	1	2.9551	1	2.60551	1
Q8NCN5	Pyruvate dehydrogenase phosphatase regulatory subunit, mitochondrial (PDPr)	22263.7	22028.7	14742	34799.8	0.989447	1	1.49428	1	0.633014	1
P14618	Pyruvate kinase PKM (EC 2.7.1.40) (Cytosolic thyroid hormone-binding protein) (CTHBP) (Opa-interacting protein 3) (OIP-3) (Pyruvate kinase 2/3) (Pyruvate kinase muscle isozyme) (Thyroid hormone-binding protein 1) (THBP1) (Tumor M2-PK) (p58)	686569	2.06274e+06	673114	708993	3.00442	7.11548e-12	3.06448	8.18294e-16	2.9094	0.232858
Q08257	Quinone oxidoreductase (EC 1.6.5.5) (NADPH:quinone reductase) (Zeta-crystallin)	119041	84220.9	61034.9	215717	0.707497	1	1.37988	1	0.390423	1
P31150	Rab GDP dissociation inhibitor alpha (Rab GDI alpha) (Guanosine diphosphate dissociation inhibitor 1) (GDI-1) (Oligophrenin-2) (Protein XAP-4)	49834.7	125723	45307.8	57379.6	2.52279	5.06939e-05	2.77486	2.29444e-06	2.19107	1
P50395	Rab GDP dissociation inhibitor beta (Rab GDI beta) (Guanosine diphosphate dissociation inhibitor 2) (GDI-2)	64846	111910	71643.8	53516.3	1.72578	1	1.56203	1	2.09113	0.437179
P35241	Radixin	21595.3	38478.2	22716.9	19726.1	1.78178	0.082879	1.69381	1	1.95062	0.0664112
A6NK89	Ras association domain-containing protein 10	5645.8	19673.4	6383.75	4415.89	3.4846	0.000602973	3.08179	0.0410334	4.45513	0.000451886
P46940	Ras GTPase-activating-like protein IQGAP1 (p195)	41138.6	59481.9	28385.1	62394.2	1.44589	1	2.09553	1	0.953324	1
P15153	Ras-related C3 botulinum toxin substrate 2 (GX) (Small G protein) (p21-Rac2)	11312.5	41165.9	14029.9	6783.51	3.63897	1.79136e-06	2.93415	0.00277595	6.06853	1.37107e-10
P61026	Ras-related protein Rab-10	14259	13526.5	16465.7	10581.2	0.948627	1	0.821496	1	1.27834	1
Q9UL25	Ras-related protein Rab-21	153651	106693	67236.7	297674	0.69439	1	1.58683	1	0.358424	1
P62834	Ras-related protein Rap-1A (C21KG) (G-22K) (GTP-binding protein smg p21A) (Ras-related protein Krev-1)	40793.1	73818.8	44240.3	35047.7	1.80959	1	1.66859	1	2.10624	1
P63244	Receptor of activated protein C kinase 1 (Cell proliferation-inducing gene 21 protein) (Guanine nucleotide-binding protein subunit beta-2-like 1) (Guanine nucleotide-binding protein subunit beta-like protein 12.3) (Human lung cancer oncogene 7 protein) (HLC-7) (Receptor for activated C kinase) (Small ribosomal subunit protein RACK1) [Cleaved into: Receptor of activated protein C kinase 1, N-termi…	5.28122e+06	2.66468e+06	4.38496e+06	6.77498e+06	0.504558	1	0.607686	1	0.393312	1
P36888	Receptor-type tyrosine-protein kinase FLT3 (EC 2.7.10.1) (FL cytokine receptor) (Fetal liver kinase-2) (FLK-2) (Fms-like tyrosine kinase 3) (FLT-3) (Stem cell tyrosine kinase 1) (STK-1) (CD antigen CD135)	19731.2	20642.5	23403.8	13610.2	1.04619	1	0.882017	1	1.51669	1
P10586	Receptor-type tyrosine-protein phosphatase F (EC 3.1.3.48) (Leukocyte common antigen related) (LAR)	40193.6	116949	44693.4	32693.9	2.90965	0.000479679	2.6167	0.00341729	3.5771	0.00424724
P23470	Receptor-type tyrosine-protein phosphatase gamma (Protein-tyrosine phosphatase gamma) (R-PTP-gamma) (EC 3.1.3.48)	20435.7	37933	24981.1	12859.8	1.85622	0.00557146	1.51847	1	2.94973	3.15235e-06
Q13332	Receptor-type tyrosine-protein phosphatase S (R-PTP-S) (EC 3.1.3.48) (Receptor-type tyrosine-protein phosphatase sigma) (R-PTP-sigma)	72510.9	178700	81705.1	57187.1	2.46446	1.81467e-07	2.18714	0.00028999	3.12483	0.000144874
P23471	Receptor-type tyrosine-protein phosphatase zeta (R-PTP-zeta) (EC 3.1.3.48) (Protein-tyrosine phosphatase receptor type Z polypeptide 1) (Protein-tyrosine phosphatase receptor type Z polypeptide 2) (R-PTP-zeta-2)	255718	389473	303580	175948	1.52306	0.21396	1.28293	1	2.21358	0.000250231
Q16849	Receptor-type tyrosine-protein phosphatase-like N (R-PTP-N) (Islet cell antigen 512) (ICA 512) (Islet cell autoantigen 3) (PTP IA-2) [Cleaved into: ICA512-N-terminal fragment (ICA512-NTF); ICA512-transmembrane fragment (ICA512-TMF); ICA512-cleaved cytosolic fragment (ICA512-CCF)]	21236.8	38406.9	21663.8	20525.1	1.80851	1	1.77286	1	1.87122	1
P78509	Reelin (EC 3.4.21.-)	246667	376530	260423	223739	1.52647	0.245229	1.44584	1	1.6829	0.605893
O75787	Renin receptor (ATPase H(+)-transporting lysosomal accessory protein 2) (ATPase H(+)-transporting lysosomal-interacting protein 2) (ER-localized type I transmembrane adaptor) (Embryonic liver differentiation factor 10) (N14F) (Renin/prorenin receptor) (Vacuolar ATP synthase membrane sector-associated protein M8-9) (ATP6M8-9) (V-ATPase M8.9 subunit) [Cleaved into: Renin receptor N-terminal fragmen…	403981	809692	505404	234943	2.00428	1.55405e-08	1.60207	0.000926757	3.44633	5.49868e-27
P35244	Replication protein A 14 kDa subunit (RP-A p14) (Replication factor A protein 3) (RF-A protein 3)	14735	14042.6	16612	11606.8	0.953009	1	0.845332	1	1.20986	1
Q9UKL0	REST corepressor 1 (Protein CoREST)	13363.7	19352.7	17860.9	5868.37	1.44815	1	1.08352	1	3.29779	0.00720106
Q9BSG5	Retbindin	918172	2.22183e+06	1.14247e+06	544337	2.41984	4.0596e-09	1.94475	0.00105726	4.08171	1.1755e-16
Q14257	Reticulocalbin-2 (Calcium-binding protein ERC-55) (E6-binding protein) (E6BP)	7190.04	62989.4	7108.15	7326.53	8.76064	0.15753	8.86157	0.157355	8.59744	0.173556
Q9NQC3	Reticulon-4 (Foocen) (Neurite outgrowth inhibitor) (Nogo protein) (Neuroendocrine-specific protein) (NSP) (Neuroendocrine-specific protein C homolog) (RTN-x) (Reticulon-5)	14729.4	43030	17129.6	10728.9	2.92138	6.66021e-05	2.51202	0.013589	4.01067	1.42693e-06
P00352	Retinal dehydrogenase 1 (RALDH 1) (RalDH1) (EC 1.2.1.-) (EC 1.2.1.36) (ALDH-E1) (ALHDII) (Aldehyde dehydrogenase family 1 member A1) (Aldehyde dehydrogenase, cytosolic)	16928.3	36182.6	17861.4	15373.1	2.13741	0.620317	2.02574	1	2.35363	1
P12271	Retinaldehyde-binding protein 1 (Cellular retinaldehyde-binding protein)	64383.9	152018	75167.6	46411.1	2.36111	0.0159817	2.02238	1	3.27546	1.65883e-07
P49788	Retinoic acid receptor responder protein 1 (Phorbol ester-induced gene 1 protein) (PERG-1) (RAR-responsive protein TIG1) (Tazarotene-induced gene 1 protein)	22118.5	35634.1	26849.8	14233	1.61105	1	1.32716	1	2.50362	1
Q99969	Retinoic acid receptor responder protein 2 (Chemerin) (RAR-responsive protein TIG2) (Tazarotene-induced gene 2 protein)	471230	931536	568887	308470	1.97682	1.11639e-09	1.63747	0.000103839	3.01986	9.9e-11
Q8TC12	Retinol dehydrogenase 11 (EC 1.1.1.300) (Androgen-regulated short-chain dehydrogenase/reductase 1) (HCV core-binding protein HCBP12) (Prostate short-chain dehydrogenase/reductase 1) (Retinal reductase 1) (RalR1) (Short chain dehydrogenase/reductase family 7C member 1)	88625.8	31621.7	51596.8	150341	0.3568	1	0.612861	1	0.210333	1
P10745	Retinol-binding protein 3 (Interphotoreceptor retinoid-binding protein) (IRBP) (Interstitial retinol-binding protein)	3.65391e+07	7.86288e+07	4.66938e+07	1.96146e+07	2.15191	0.0160697	1.68392	1	4.00869	3.53895e-05
P02753	Retinol-binding protein 4 (Plasma retinol-binding protein) (PRBP) (RBP) [Cleaved into: Plasma retinol-binding protein(1-182); Plasma retinol-binding protein(1-181); Plasma retinol-binding protein(1-179); Plasma retinol-binding protein(1-176)]	2.34611e+06	1.74077e+06	1.90711e+06	3.07778e+06	0.741984	1	0.912783	1	0.565595	1
O15537	Retinoschisin (X-linked juvenile retinoschisis protein)	1.50506e+06	880045	2.05797e+06	583547	0.584725	1	0.427629	1	1.5081	1
P52565	Rho GDP-dissociation inhibitor 1 (Rho GDI 1) (Rho-GDI alpha)	29049.1	70910.5	38602.7	13126.4	2.44106	1	1.83693	1	5.40213	0.000515601
P52566	Rho GDP-dissociation inhibitor 2 (Rho GDI 2) (Ly-GDI) (Rho-GDI beta)	22015.4	42174.2	24296.8	18213.2	1.91566	1	1.73579	1	2.31558	1
P08100	Rhodopsin (Opsin-2)	5473.36	38709.3	6158.35	4331.7	7.07231	0.14737	6.28566	0.233889	8.93629	0.0863921
Q15835	Rhodopsin kinase GRK1 (RK) (EC 2.7.11.14) (G protein-coupled receptor kinase 1)	15179.3	47367.2	12438.8	19746.9	3.12051	1.25348e-05	3.80803	3.11127e-06	2.39872	0.0538254
P34096	Ribonuclease 4 (RNase 4) (EC 3.1.27.-)	73395	101265	65846.3	85976.3	1.37973	1	1.53791	1	1.17783	1
P13489	Ribonuclease inhibitor (Placental ribonuclease inhibitor) (Placental RNase inhibitor) (Ribonuclease/angiogenin inhibitor 1) (RAI)	37384.9	100552	34196.7	42698.6	2.68964	0.00638581	2.9404	0.000834792	2.35492	1
P07998	Ribonuclease pancreatic (EC 4.6.1.18) (HP-RNase) (RIB-1) (RNase UpI-1) (Ribonuclease 1) (RNase 1) (Ribonuclease A) (RNase A)	467312	362190	616888	218018	0.775048	1	0.587123	0.156736	1.66128	0.896928
O00584	Ribonuclease T2 (EC 4.6.1.19) (Ribonuclease 6)	192934	479552	215045	156084	2.48557	0.000217822	2.23001	0.00224294	3.0724	1.42569e-05
P60891	Ribose-phosphate pyrophosphokinase 1 (EC 2.7.6.1) (PPRibP) (Phosphoribosyl pyrophosphate synthase I) (PRS-I)	9628.02	9072.8	4571.64	18055.3	0.942333	1	1.98458	1	0.5025	1
Q9NP77	RNA polymerase II subunit A C-terminal domain phosphatase SSU72 (CTD phosphatase SSU72) (EC 3.1.3.16)	25097.2	43096.5	28350.2	19675.6	1.71718	1	1.52015	1	2.19035	1
Q5T481	RNA-binding protein 20 (RNA-binding motif protein 20)	16299.9	12051.6	13509.2	20951.2	0.739365	1	0.892104	1	0.575223	1
P16499	Rod cGMP-specific 3',5'-cyclic phosphodiesterase subunit alpha (GMP-PDE alpha) (EC 3.1.4.35) (PDE V-B1)	149679	253792	159871	132692	1.69557	1	1.58748	1	1.91263	1
P35913	Rod cGMP-specific 3',5'-cyclic phosphodiesterase subunit beta (GMP-PDE beta) (EC 3.1.4.35)	35797.2	118876	37747.9	32546	3.3208	4.20049e-05	3.14919	0.0387386	3.65254	0.0146031
Q03395	Rod outer segment membrane protein 1 (ROSP1) (Tetraspanin-23) (Tspan-23)	11726.6	35893.3	13470.7	8819.65	3.06085	0.00736021	2.66454	0.287987	4.0697	0.000950634
P10523	S-arrestin (48 kDa protein) (Retinal S-antigen) (S-AG) (Rod photoreceptor arrestin)	357289	3.20337e+06	385877	309642	8.96576	7.06742e-16	8.30153	1.39992e-15	10.3454	2.9165e-16
Q86VB7	Scavenger receptor cysteine-rich type 1 protein M130 (Hemoglobin scavenger receptor) (CD antigen CD163) [Cleaved into: Soluble CD163 (sCD163)]	84049.3	166038	87869.5	77682.3	1.97548	0.00195088	1.88959	0.680734	2.13739	0.000216937
O75711	Scrapie-responsive protein 1 (Scrapie-responsive gene 1 protein) (ScRG-1)	104201	228161	121988	74555.7	2.18963	2.02908e-08	1.87036	9.93836e-05	3.06028	1.25735e-08
Q12765	Secernin-1	15147.5	49359.3	16330.4	13176	3.25858	1	3.02255	1	3.74616	1
Q8WVN6	Secreted and transmembrane protein 1 (Protein K-12)	208557	103395	64709	448303	0.495766	1	1.59785	1	0.230637	1
Q8N474	Secreted frizzled-related protein 1 (FRP-1) (sFRP-1) (Secreted apoptosis-related protein 2) (SARP-2)	1.21098e+06	213590	381593	2.5933e+06	0.176377	1	0.559733	1	0.0823622	1
Q96HF1	Secreted frizzled-related protein 2 (FRP-2) (sFRP-2) (Secreted apoptosis-related protein 1) (SARP-1)	107547	235687	109369	104511	2.19147	0.0315883	2.15497	0.116295	2.25515	1
Q92765	Secreted frizzled-related protein 3 (sFRP-3) (Frezzled) (Fritz) (Frizzled-related protein 1) (FrzB-1)	2.10573e+06	1.97357e+06	2.53213e+06	1.39507e+06	0.937235	1	0.77941	1	1.41467	1
Q6FHJ7	Secreted frizzled-related protein 4 (sFRP-4) (Frizzled protein, human endometrium) (FrpHE)	16927.6	38862.5	15690.1	18990.1	2.2958	0.00123751	2.47688	0.000209014	2.04646	1
P05060	Secretogranin-1 (Chromogranin-B) (CgB) (Secretogranin I) (SgI) [Cleaved into: PE-11; GAWK peptide; CCB peptide]	668337	1.25126e+06	872158	328634	1.87221	0.000259065	1.43468	1	3.80747	3.10021e-22
P13521	Secretogranin-2 (Chromogranin-C) (Secretogranin II) (SgII) [Cleaved into: Secretoneurin (SN); Manserin]	403853	876411	454352	319688	2.17012	5.14516e-07	1.92893	2.59457e-05	2.74145	0.0405194
Q8WXD2	Secretogranin-3 (Secretogranin III) (SgIII)	653308	906343	802668	404374	1.38732	1	1.12916	1	2.24135	0.00439149
Q9BYH1	Seizure 6-like protein	52809.3	73482.3	66856.4	29397.4	1.39147	1	1.09911	1	2.49962	0.198178
Q6UXD5	Seizure 6-like protein 2	11041	21403.9	14622.1	5072.51	1.93859	0.202409	1.46381	1	4.21959	4.96179e-05
Q53EL9	Seizure protein 6 homolog (SEZ-6) (hSEZ-6)	638075	905939	704654	527109	1.4198	0.620093	1.28565	1	1.7187	0.558138
P49903	Selenide, water dikinase 1 (EC 2.7.9.3) (Selenium donor protein 1) (Selenophosphate synthase 1)	8487.39	16744.8	8406.82	8621.69	1.9729	1	1.99181	0.254945	1.94217	1
P49908	Selenoprotein P (SeP)	228531	505154	276591	148430	2.21045	3.14195e-14	1.82636	1.31499e-08	3.40332	1.36915e-25
Q14563	Semaphorin-3A (Semaphorin III) (Sema III)	71632.2	221941	77494.8	61861.4	3.09833	1.36955e-09	2.86394	1.09704e-07	3.58771	4.07037e-05
Q13214	Semaphorin-3B (Sema A(V)) (Semaphorin-V) (Sema V)	1.64771e+06	2.2887e+06	2.13472e+06	836035	1.38902	1	1.07213	1	2.73757	1
Q99985	Semaphorin-3C (Semaphorin-E) (Sema E)	20187.5	55641.5	24018.6	13802.4	2.75624	0.131678	2.3166	1	4.0313	0.0657009
Q13275	Semaphorin-3F (Sema III/F) (Semaphorin IV) (Sema IV)	119259	516475	135293	92536.7	4.33069	0.000113086	3.81746	0.00036821	5.58131	2.03465e-05
Q9NS98	Semaphorin-3G (Semaphorin sem2)	73533.7	106483	99058.3	30992.6	1.44808	1	1.07495	1	3.43574	0.231443
Q9H3S1	Semaphorin-4A (Semaphorin-B) (Sema B)	48360.3	74868.5	41650.4	59543.6	1.54814	1	1.79755	1	1.25737	1
Q9NPR2	Semaphorin-4B (Semaphorin-C)	64783.3	98921.4	86057.8	29325.7	1.52696	1	1.14948	1	3.37319	5.42417e-13
Q9H2E6	Semaphorin-6A (Semaphorin VIA) (Sema VIA) (Semaphorin-6A-1) (SEMA6A-1)	8662.73	35243.1	9908.3	6586.79	4.06836	0.424648	3.55693	0.992645	5.35058	0.205596
O75326	Semaphorin-7A (CDw108) (JMH blood group antigen) (John-Milton-Hargen human blood group Ag) (Semaphorin-K1) (Sema K1) (Semaphorin-L) (Sema L) (CD antigen CD108)	1.24542e+06	1.59275e+06	1.54336e+06	748862	1.27889	1	1.032	1	2.1269	4.47038e-07
P35270	Sepiapterin reductase (SPR) (EC 1.1.1.153)	102411	101811	56071.8	179642	0.994145	1	1.81573	1	0.566744	1
Q15019	Septin-2 (Neural precursor cell expressed developmentally down-regulated protein 5) (NEDD-5)	65673	90363.8	76807.8	47114.9	1.37597	1	1.17649	1	1.91794	1
P34897	Serine hydroxymethyltransferase, mitochondrial (SHMT) (EC 2.1.2.1) (Glycine hydroxymethyltransferase) (Serine methylase)	64581.8	49897.7	51813.4	85862.5	0.772629	1	0.963028	1	0.581136	1
Q92743	Serine protease HTRA1 (EC 3.4.21.-) (High-temperature requirement A serine peptidase 1) (L56) (Serine protease 11)	233544	569521	261455	187025	2.43861	7.4393e-15	2.17828	2.48512e-07	3.04515	6.13016e-17
O43464	Serine protease HTRA2, mitochondrial (EC 3.4.21.108) (High temperature requirement protein A2) (HtrA2) (Omi stress-regulated endoprotease) (Serine protease 25) (Serine proteinase OMI)	129257	38112.9	103141	172783	0.294862	0.353111	0.369523	1	0.220582	1
Q8N165	Serine/threonine-protein kinase PDIK1L (EC 2.7.11.1) (PDLIM1-interacting kinase 1-like)	6087.4	11811	8150.38	2649.11	1.94023	1	1.44913	1	4.45847	0.0095082
P30153	Serine/threonine-protein phosphatase 2A 65 kDa regulatory subunit A alpha isoform (Medium tumor antigen-associated 61 kDa protein) (PP2A subunit A isoform PR65-alpha) (PP2A subunit A isoform R1-alpha)	64210.1	110582	79553.1	38638.5	1.72218	1	1.39004	1	2.86196	0.00268919
Q15257	Serine/threonine-protein phosphatase 2A activator (EC 5.2.1.8) (PP2A, subunit B', PR53 isoform) (Phosphotyrosyl phosphatase activator) (PTPA) (Serine/threonine-protein phosphatase 2A regulatory subunit 4) (Serine/threonine-protein phosphatase 2A regulatory subunit B')	31318.6	47187.2	21206.4	48172.3	1.50668	1	2.22515	0.0154132	0.979551	1
P36873	Serine/threonine-protein phosphatase PP1-gamma catalytic subunit (PP-1G) (EC 3.1.3.16) (Protein phosphatase 1C catalytic subunit)	13383	22098.2	12601.9	14684.9	1.65121	1	1.75356	1	1.50482	1
P49591	Serine--tRNA ligase, cytoplasmic (EC 6.1.1.11) (Seryl-tRNA synthetase) (SerRS) (Seryl-tRNA(Ser/Sec) synthetase)	39304.9	65871.4	33553.3	48890.9	1.67591	1	1.96319	1	1.34731	1
P02787	Serotransferrin (Transferrin) (Beta-1 metal-binding globulin) (Siderophilin)	1.27292e+08	8.2224e+07	1.5534e+08	8.05456e+07	0.645946	1	0.529315	0.0107345	1.02084	1
A8MV23	Serpin E3	137559	212883	174773	75535.1	1.54758	1	1.21805	1	2.81832	1.55997e-08
P50454	Serpin H1 (47 kDa heat shock protein) (Arsenic-transactivated protein 3) (AsTP3) (Cell proliferation-inducing gene 14 protein) (Collagen-binding protein) (Colligin) (Rheumatoid arthritis-related antigen RA-A47)	16827.8	24658.9	16377.3	17578.8	1.46537	1	1.50568	1	1.40277	1
P02768	Serum albumin	9.81148e+08	8.36073e+08	1.01344e+09	9.27321e+08	0.852137	1	0.824981	0.314504	0.901601	1
P0DJI8	Serum amyloid A-1 protein (SAA) [Cleaved into: Amyloid protein A (Amyloid fibril protein AA); Serum amyloid protein A(2-104); Serum amyloid protein A(3-104); Serum amyloid protein A(2-103); Serum amyloid protein A(2-102); Serum amyloid protein A(4-101)]	109215	125997	44611.1	216888	1.15366	1	2.82433	0.0937933	0.58093	1
P35542	Serum amyloid A-4 protein (Constitutively expressed serum amyloid A protein) (C-SAA)	194963	462258	202915	181710	2.371	4.78878e-08	2.27808	3.07038e-06	2.54394	0.0782578
P02743	Serum amyloid P-component (SAP) (9.5S alpha-1-glycoprotein) [Cleaved into: Serum amyloid P-component(1-203)]	77953.5	99280.2	58780.5	109909	1.27358	1	1.689	1	0.903298	1
P27169	Serum paraoxonase/arylesterase 1 (PON 1) (EC 3.1.1.2) (EC 3.1.1.81) (EC 3.1.8.1) (Aromatic esterase 1) (A-esterase 1) (K-45) (Serum aryldialkylphosphatase 1)	508887	608773	486103	546861	1.19628	1	1.25235	1	1.11321	1
P04278	Sex hormone-binding globulin (SHBG) (Sex steroid-binding protein) (SBP) (Testis-specific androgen-binding protein) (ABP) (Testosterone-estradiol-binding globulin) (TeBG) (Testosterone-estrogen-binding globulin)	132660	197046	105857	177333	1.48534	1	1.86144	0.00479788	1.11116	1
P10768	S-formylglutathione hydrolase (FGH) (EC 3.1.2.12) (Esterase D) (Methylumbelliferyl-acetate deacetylase) (EC 3.1.1.56)	966244	710412	895361	1.08438e+06	0.735231	1	0.793437	1	0.655131	1
Q9HAT2	Sialate O-acetylesterase (EC 3.1.1.53) (H-Lse) (Sialic acid-specific 9-O-acetylesterase)	37550.1	86547.3	31635.1	47408.4	2.30485	0.0019405	2.7358	2.43009e-05	1.82557	1
Q9NR45	Sialic acid synthase (N-acetylneuraminate synthase) (EC 2.5.1.56) (N-acetylneuraminate-9-phosphate synthase) (EC 2.5.1.57) (N-acetylneuraminic acid phosphate synthase) (N-acetylneuraminic acid synthase)	25222.1	47973.6	23277.1	28463.7	1.90205	0.152154	2.06097	0.0590101	1.68543	1
Q99519	Sialidase-1 (EC 3.2.1.18) (Acetylneuraminyl hydrolase) (G9 sialidase) (Lysosomal sialidase) (N-acetyl-alpha-neuraminidase 1)	232960	269586	122107	417714	1.15722	1	2.20778	1	0.645383	1
Q8IWY4	Signal peptide, CUB and EGF-like domain-containing protein 1	33151.4	46523.1	32701.9	33900.6	1.40335	1	1.42264	1	1.37234	1
P37108	Signal recognition particle 14 kDa protein (SRP14) (18 kDa Alu RNA-binding protein)	13341.9	40704.6	15297.7	10082.1	3.0509	0.381137	2.66083	1	4.03733	0.421164
P49458	Signal recognition particle 9 kDa protein (SRP9)	51844.3	67126.5	35893.7	78428.7	1.29477	1	1.87015	1	0.855892	1
Q5TFQ8	Signal-regulatory protein beta-1 isoform 3 (SIRP-beta-1 isoform 3)	33347.2	75588.4	31212.7	36904.6	2.26671	1	2.42172	1	2.04821	1
Q04837	Single-stranded DNA-binding protein, mitochondrial (Mt-SSB) (MtSSB) (PWP1-interacting protein 17)	52586.5	15047.2	52117.1	53368.7	0.286142	1	0.288718	1	0.281948	1
O94991	SLIT and NTRK-like protein 5 (Leucine-rich repeat-containing protein 11)	4208.86	12719.5	4993.76	2900.7	3.02207	0.0472496	2.54708	0.234851	4.38498	0.0154667
P62304	Small nuclear ribonucleoprotein E (snRNP-E) (Sm protein E) (Sm-E) (SmE)	5490.82	22194.2	5188.22	5995.16	4.04206	4.86341e-11	4.27782	1.2169e-10	3.70203	1.6913e-05
P62308	Small nuclear ribonucleoprotein G (snRNP-G) (Sm protein G) (Sm-G) (SmG)	15047.1	19318.4	10770	22175.7	1.28386	1	1.79372	1	0.871151	1
Q9BYE4	Small proline-rich protein 2G (SPR-2G)	65775.3	87654.7	79276.1	43274	1.33264	1	1.10569	1	2.02558	1
Q13126	S-methyl-5'-thioadenosine phosphorylase (EC 2.4.2.28) (5'-methylthioadenosine phosphorylase) (MTA phosphorylase) (MTAP) (MTAPase)	129379	133799	61920.5	241810	1.03416	1	2.16082	1	0.553322	1
P05023	Sodium/potassium-transporting ATPase subunit alpha-1 (Na(+)/K(+) ATPase alpha-1 subunit) (EC 7.2.2.13) (Sodium pump subunit alpha-1)	52519.7	79676.4	47942.1	60149	1.51708	1	1.66193	1	1.32465	1
Q8WVQ1	Soluble calcium-activated nucleotidase 1 (SCAN-1) (EC 3.6.1.6) (Apyrase homolog) (Putative MAPK-activating protein PM09) (Putative NF-kappa-B-activating protein 107)	70267.5	192741	61610.4	84696.1	2.74296	2.44587e-07	3.12838	2.65721e-09	2.27567	1
Q99523	Sortilin (100 kDa NT receptor) (Glycoprotein 95) (Gp95) (Neurotensin receptor 3) (NT3) (NTR3)	17787.3	44672.5	23897.7	7603.22	2.51149	0.0219384	1.86932	1	5.87547	4.30792e-06
P09486	SPARC (Basement-membrane protein 40) (BM-40) (Osteonectin) (ON) (Secreted protein acidic and rich in cysteine)	442176	788108	501969	342521	1.78234	0.000435822	1.57003	0.181184	2.3009	0.313518
Q14515	SPARC-like protein 1 (High endothelial venule protein) (Hevin) (MAST 9)	1.5086e+06	2.03091e+06	1.74619e+06	1.11261e+06	1.34623	1	1.16305	1	1.82537	0.12461
P02549	Spectrin alpha chain, erythrocytic 1 (Erythroid alpha-spectrin)	118782	111804	73170	194802	0.941251	1	1.528	1	0.573935	1
Q13813	Spectrin alpha chain, non-erythrocytic 1 (Alpha-II spectrin) (Fodrin alpha chain) (Spectrin, non-erythroid alpha subunit)	5980.29	10835.4	4961.11	7678.92	1.81185	0.487144	2.18406	0.0150792	1.41106	1
P11277	Spectrin beta chain, erythrocytic (Beta-I spectrin)	1.03239e+06	642945	965394	1.14406e+06	0.622772	1	0.665992	1	0.561988	1
Q5JUK2	Spermatogenesis- and oogenesis-specific basic helix-loop-helix-containing protein 1	27602.7	90675.8	32138.3	20043.5	3.28503	1.75605e-07	2.82143	0.00103818	4.52396	3.84046e-09
P19623	Spermidine synthase (SPDSY) (EC 2.5.1.16) (Putrescine aminopropyltransferase)	6772.79	11262.4	8503.39	3888.46	1.66289	1	1.32446	1	2.89636	1
P52788	Spermine synthase (SPMSY) (EC 2.5.1.22) (Spermidine aminopropyltransferase)	16499.5	35301.7	18529	13116.9	2.13956	0.0583674	1.90521	1	2.69132	0.047958
P63208	S-phase kinase-associated protein 1 (Cyclin-A/CDK2-associated protein p19) (p19A) (Organ of Corti protein 2) (OCP-2) (Organ of Corti protein II) (OCP-II) (RNA polymerase II elongation factor-like protein) (SIII) (Transcription elongation factor B polypeptide 1-like) (p19skp1)	41649	60998.9	57388	15417.5	1.46459	1	1.06292	1	3.95647	0.0157003
Q13838	Spliceosome RNA helicase DDX39B (EC 3.6.4.13) (56 kDa U2AF65-associated protein) (ATP-dependent RNA helicase p47) (DEAD box protein UAP56) (HLA-B-associated transcript 1 protein)	54569	71710.6	61642	42780.8	1.31413	1	1.16334	1	1.67624	1
O75533	Splicing factor 3B subunit 1 (Pre-mRNA-splicing factor SF3b 155 kDa subunit) (SF3b155) (Spliceosome-associated protein 155) (SAP 155)	47702.3	97618.9	62284.1	23399.4	2.04642	1	1.56732	1	4.17185	6.05594e-06
Q9HCB6	Spondin-1 (F-spondin) (Vascular smooth muscle cell growth-promoting factor)	2.59528e+06	2.4117e+06	3.30156e+06	1.41813e+06	0.929266	1	0.730473	1	1.70062	0.582774
Q8WW59	SPRY domain-containing protein 4	70240.6	34579.9	18260.1	156875	0.492306	1	1.89374	1	0.22043	1
P52823	Stanniocalcin-1 (STC-1)	17361.5	20124.3	18893.6	14808	1.15914	1	1.06514	1	1.35902	1
O76061	Stanniocalcin-2 (STC-2) (Stanniocalcin-related protein) (STC-related protein) (STCRP)	25984	32726.2	28803.4	21284.9	1.25948	1	1.1362	1	1.53753	1
P16949	Stathmin (Leukemia-associated phosphoprotein p18) (Metablastin) (Oncoprotein 18) (Op18) (Phosphoprotein p19) (pp19) (Prosolin) (Protein Pr22) (pp17)	9041.8	16566.5	9116.13	8917.93	1.83222	0.0921459	1.81728	0.0968731	1.85767	1
Q15738	Sterol-4-alpha-carboxylate 3-dehydrogenase, decarboxylating (EC 1.1.1.170) (Protein H105e3)	16006.6	26674.5	15419.5	16985.2	1.66647	1	1.72992	1	1.57046	1
Q9UJZ1	Stomatin-like protein 2, mitochondrial (SLP-2) (EPB72-like protein 2) (Paraprotein target 7) (Paratarg-7)	19616.7	42382.3	17204	23638	2.16052	0.00638721	2.46351	0.0594172	1.79298	1
P31948	Stress-induced-phosphoprotein 1 (STI1) (Hsc70/Hsp90-organizing protein) (Hop) (Renal carcinoma antigen NY-REN-11) (Transformation-sensitive protein IEF SSP 3521)	17247.4	33577.7	15132.8	20771.7	1.94683	1	2.21887	1	1.61651	1
P31040	Succinate dehydrogenase [ubiquinone] flavoprotein subunit, mitochondrial (EC 1.3.5.1) (Flavoprotein subunit of complex II) (Fp)	40033.3	125140	41660	37322	3.12591	0.166473	3.00385	1	3.35299	0.0601775
O00391	Sulfhydryl oxidase 1 (hQSOX) (EC 1.8.3.2) (Quiescin Q6)	200617	247515	220458	167550	1.23377	1	1.12273	1	1.47726	1
Q9UBE0	SUMO-activating enzyme subunit 1 (Ubiquitin-like 1-activating enzyme E1A) [Cleaved into: SUMO-activating enzyme subunit 1, N-terminally processed]	19348.6	31514.4	6945.27	40020.8	1.62877	1	4.53753	1.3399e-08	0.78745	1
Q9UBT2	SUMO-activating enzyme subunit 2 (EC 2.3.2.-) (Anthracycline-associated resistance ARX) (Ubiquitin-like 1-activating enzyme E1B) (Ubiquitin-like modifier-activating enzyme 2)	269685	117485	201401	383490	0.435637	1	0.583337	1	0.306356	1
P00441	Superoxide dismutase [Cu-Zn] (EC 1.15.1.1) (Superoxide dismutase 1) (hSod1)	47802.9	69871.6	31711.8	74621.3	1.46166	1	2.20333	0.0209837	0.936349	1
O15260	Surfeit locus protein 4	47806.4	116413	23027.9	89103.9	2.4351	1	5.05531	5.62512e-05	1.30649	1
Q96A49	Synapse-associated protein 1 (BSD domain-containing signal transducer and Akt interactor protein) (BSTA)	73701.7	91240.8	55198.9	104540	1.23798	1	1.65295	1	0.872787	1
Q99536	Synaptic vesicle membrane protein VAT-1 homolog (EC 1.-.-.-)	52479.5	71485.3	53290.3	51128	1.36216	1	1.34143	1	1.39816	1
O43581	Synaptotagmin-7 (IPCA-7) (Prostate cancer-associated protein 7) (Synaptotagmin VII) (SytVII)	8260.73	18822.6	8286.6	8217.61	2.27856	0.254877	2.27145	0.728701	2.29051	1
P31431	Syndecan-4 (SYND4) (Amphiglycan) (Ryudocan core protein)	8593.63	31240.8	7038.52	11185.5	3.63535	0.000782124	4.43855	0.000178694	2.79298	0.0569927
O00560	Syntenin-1 (Melanoma differentiation-associated protein 9) (MDA-9) (Pro-TGF-alpha cytoplasmic domain-interacting protein 18) (TACIP18) (Scaffold protein Pbp1) (Syndecan-binding protein 1)	8747.1	24178.7	9865.49	6883.11	2.7642	0.00443981	2.45084	0.141924	3.51276	0.00823242
Q9Y490	Talin-1	72498.7	103149	56983.4	98357.6	1.42276	1	1.81015	0.002471	1.04871	1
Q13148	TAR DNA-binding protein 43 (TDP-43)	32586.8	56142.3	29312.2	38044.3	1.72286	1	1.91532	1	1.47571	1
Q7Z7G0	Target of Nesh-SH3 (Tarsh) (ABI gene family member 3-binding protein) (Nesh-binding protein) (NeshBP)	1.62312e+06	3.31522e+06	2.08174e+06	858756	2.0425	1	1.59252	1	3.86049	1
P78371	T-complex protein 1 subunit beta (TCP-1-beta) (CCT-beta)	187516	206733	110320	316175	1.10249	1	1.87394	1	0.653858	1
P50991	T-complex protein 1 subunit delta (TCP-1-delta) (CCT-delta) (Stimulator of TAR RNA-binding)	93942.7	105300	39786.9	184202	1.12089	1	2.6466	0.00118979	0.571653	1
P48643	T-complex protein 1 subunit epsilon (TCP-1-epsilon) (CCT-epsilon)	80791.3	139512	82308.8	78262	1.72683	0.921546	1.69499	1	1.78263	1
Q99832	T-complex protein 1 subunit eta (TCP-1-eta) (CCT-eta) (HIV-1 Nef-interacting protein) [Cleaved into: T-complex protein 1 subunit eta, N-terminally processed]	83913	101370	51748.9	137520	1.20804	1	1.95889	1	0.737133	1
P49368	T-complex protein 1 subunit gamma (TCP-1-gamma) (CCT-gamma) (hTRiC5)	96297.3	89334.7	72548	135879	0.927698	1	1.23139	1	0.657456	1
P50990	T-complex protein 1 subunit theta (TCP-1-theta) (CCT-theta) (Chaperonin containing T-complex polypeptide 1 subunit 8) (Renal carcinoma antigen NY-REN-15)	30727.5	59264.5	39691.8	15787	1.92871	1	1.49311	1	3.754	5.55992e-05
P40227	T-complex protein 1 subunit zeta (TCP-1-zeta) (Acute morphine dependence-related protein 2) (CCT-zeta-1) (HTR3) (Tcp20)	15104	66343.8	12639.4	19211.6	4.39247	1.76259e-08	5.24896	2.03828e-09	3.45331	0.00022735
P24821	Tenascin (TN) (Cytotactin) (GMEM) (GP 150-225) (Glioma-associated-extracellular matrix antigen) (Hexabrachion) (JI) (Myotendinous antigen) (Neuronectin) (Tenascin-C) (TN-C)	264836	538200	242047	302817	2.0322	1.67279e-08	2.22353	2.24181e-09	1.77731	0.0011556
Q92752	Tenascin-R (TN-R) (Janusin) (Restrictin)	308335	502116	346409	244877	1.62848	1	1.44949	1	2.05048	1
P22105	Tenascin-X (TN-X) (Hexabrachion-like protein)	191514	603134	209951	160786	3.14929	0.01274	2.87274	0.0390548	3.75116	0.0175127
Q08629	Testican-1 (Protein SPOCK)	1.14066e+06	1.30433e+06	1.51082e+06	523715	1.14349	1	0.863322	1	2.49053	0.000383678
Q92563	Testican-2 (SPARC/osteonectin, CWCV, and Kazal-like domains proteoglycan 2)	392527	519969	555830	120356	1.32467	1	0.935482	1	4.32025	0.0725048
Q9BQ16	Testican-3 (SPARC/osteonectin, CWCV, and Kazal-like domains proteoglycan 3)	46276.9	63042.3	53346	34495	1.36229	1	1.18176	1	1.82758	1
Q5SRN2	Testis-expressed basic protein 1 (Uncharacterized protein C6orf10)	72500.8	474613	80966.3	58391.8	6.54632	0.14709	5.86187	0.230085	8.12808	0.0955171
P05452	Tetranectin (TN) (C-type lectin domain family 3 member B) (Plasminogen kringle 4-binding protein)	677979	901466	741593	571955	1.32964	0.04169	1.21558	1	1.57611	0.148261
Q99614	Tetratricopeptide repeat protein 1 (TPR repeat protein 1)	23396.2	29390.3	9726.16	46179.7	1.2562	1	3.02178	1	0.636433	1
P10599	Thioredoxin (Trx) (ATL-derived factor) (ADF) (Surface-associated sulphydryl protein) (SASP) (allergen Hom s Trx)	288818	240417	271110	318331	0.832417	1	0.886787	1	0.755242	1
Q16881	Thioredoxin reductase 1, cytoplasmic (TR) (EC 1.8.1.9) (Gene associated with retinoic and interferon-induced mortality 12 protein) (GRIM-12) (Gene associated with retinoic and IFN-induced mortality 12 protein) (KM-102-derived reductase-like factor) (Thioredoxin reductase TR1)	196501	232622	265310	81819.9	1.18382	1	0.876792	1	2.8431	0.0498277
Q99757	Thioredoxin, mitochondrial (MTRX) (Mt-Trx) (Thioredoxin-2)	44804.2	44908.3	16549.7	91895	1.00232	1	2.71354	1	0.488691	1
P30048	Thioredoxin-dependent peroxide reductase, mitochondrial (EC 1.11.1.15) (Antioxidant protein 1) (AOP-1) (HBC189) (Peroxiredoxin III) (Prx-III) (Peroxiredoxin-3) (Protein MER5 homolog)	154005	148353	186711	99494.2	0.9633	1	0.794558	1	1.49107	1
P26639	Threonine--tRNA ligase 1, cytoplasmic (EC 6.1.1.3) (Threonyl-tRNA synthetase) (ThrRS) (Threonyl-tRNA synthetase 1)	85930.7	176487	77426.2	100105	2.05383	2.40588e-07	2.27942	4.41833e-08	1.76302	0.822543
P35443	Thrombospondin-4	180482	102567	135417	255589	0.568294	1	0.757414	1	0.401294	1
Q9NXG2	THUMP domain-containing protein 1	9091.59	22197	9484.35	8436.99	2.44148	3.32702e-05	2.34038	0.0044779	2.63091	0.000150924
P19971	Thymidine phosphorylase (TP) (EC 2.4.2.4) (Gliostatin) (Platelet-derived endothelial cell growth factor) (PD-ECGF) (TdRPase)	30332.8	82718.2	27861.2	34452	2.72702	2.23298e-08	2.96894	6.87983e-09	2.40097	0.0050873
P63313	Thymosin beta-10	7026.14	24703.9	7281.87	6599.92	3.516	7.66652e-08	3.39253	0.000646989	3.74307	6.38611e-09
P62328	Thymosin beta-4 (T beta-4) (Fx) [Cleaved into: Hematopoietic system regulatory peptide (Seraspenide)]	15523.3	101873	15694.3	15238.3	6.56258	5.50791e-06	6.49109	1.00846e-05	6.6853	8.6858e-06
Q10587	Thyrotroph embryonic factor	14867.3	48392.8	9833.71	23256.6	3.25498	0.0988022	4.92111	0.00304431	2.08082	1
P05543	Thyroxine-binding globulin (Serpin A7) (T4-binding globulin)	10759.5	14103.5	10032.3	11971.6	1.31079	1	1.40581	1	1.17808	1
O75663	TIP41-like protein (Putative MAPK-activating protein PM10) (Type 2A-interacting protein) (TIP)	37632.6	94739.9	34226.1	43310.1	2.5175	0.0129824	2.76806	0.0073375	2.18748	1
P04066	Tissue alpha-L-fucosidase (EC 3.2.1.51) (Alpha-L-fucosidase I) (Alpha-L-fucoside fucohydrolase 1) (Alpha-L-fucosidase 1)	48195.6	80067.4	47964.9	48580.1	1.6613	0.000858906	1.66929	0.0101796	1.64815	0.137936
Q8WZ42	Titin (EC 2.7.11.1) (Connectin) (Rhabdomyosarcoma antigen MU-RMS-40.14)	214032	421477	249772	154467	1.96922	0.0173488	1.68745	1	2.7286	1
P37837	Transaldolase (EC 2.2.1.2)	127837	292473	138064	110791	2.28787	0.286727	2.11839	1	2.63986	0.066468
P61812	Transforming growth factor beta-2 proprotein (Cetermin) (Glioblastoma-derived T-cell suppressor factor) (G-TSF) [Cleaved into: Latency-associated peptide (LAP); Transforming growth factor beta-2 (TGF-beta-2)]	254580	278366	250285	261738	1.09343	1	1.11219	1	1.06353	1
Q15582	Transforming growth factor-beta-induced protein ig-h3 (Beta ig-h3) (Kerato-epithelin) (RGD-containing collagen-associated protein) (RGD-CAP)	263582	640815	299890	203069	2.43118	5.59229e-08	2.13684	0.000818718	3.15565	0.00351262
P61586	Transforming protein RhoA (EC 3.6.5.2) (Rho cDNA clone 12) (h12)	56178.1	114108	49193.6	67819	2.03118	1	2.31957	0.327627	1.68254	1
P37802	Transgelin-2 (Epididymis tissue protein Li 7e) (SM22-alpha homolog)	64935.6	150374	54198.2	82831.4	2.31574	0.0210124	2.77452	0.00169908	1.81542	1
O43493	Trans-Golgi network integral membrane protein 2 (Trans-Golgi network glycoprotein 46) (TGN38 homolog) (hTGN46) (Trans-Golgi network glycoprotein 48) (hTGN48) (Trans-Golgi network glycoprotein 51) (hTGN51) (Trans-Golgi network protein 2)	22566	47443.4	22309.7	22993	2.10243	1.59489e-08	2.12658	1.50781e-08	2.06338	0.47712
P55072	Transitional endoplasmic reticulum ATPase (TER ATPase) (EC 3.6.4.6) (15S Mg(2+)-ATPase p97 subunit) (Valosin-containing protein) (VCP)	77115.2	165460	79569.9	73024.2	2.14562	5.69441e-07	2.07943	5.16664e-05	2.26582	0.000517318
P29401	Transketolase (TK) (EC 2.2.1.1)	93387	151866	75011.6	124013	1.6262	1	2.02457	0.000138085	1.2246	1
P51854	Transketolase-like protein 1 (EC 2.2.1.1) (Transketolase 2) (TK 2) (Transketolase-related protein)	191130	177722	146756	265087	0.92985	1	1.21101	1	0.670429	1
Q15631	Translin (EC 3.1.-.-) (Component 3 of promoter of RISC) (C3PO)	27119.2	54523.5	28469.3	24868.9	2.01052	0.00278559	1.91517	0.336185	2.19244	1
Q99598	Translin-associated protein X (Translin-associated factor X)	18889.2	65348.2	19822.9	17333.1	3.45955	1	3.2966	1	3.77015	1
P43307	Translocon-associated protein subunit alpha (TRAP-alpha) (Signal sequence receptor subunit alpha) (SSR-alpha)	20568.9	58595	19127.7	22970.9	2.84872	0.0617146	3.06336	0.0293278	2.55083	1
P51571	Translocon-associated protein subunit delta (TRAP-delta) (Signal sequence receptor subunit delta) (SSR-delta)	7621.12	16022.3	6399.57	9657.04	2.10236	0.596687	2.50366	0.00683022	1.65914	1
P49755	Transmembrane emp24 domain-containing protein 10 (21 kDa transmembrane-trafficking protein) (S31III125) (S31I125) (Tmp-21-I) (Transmembrane protein Tmp21) (p23) (p24 family protein delta-1) (p24delta1) (p24delta)	13165.7	43637.6	15244.2	9701.62	3.31449	1	2.86258	1	4.49797	1
Q14956	Transmembrane glycoprotein NMB (Hematopoietic growth factor inducible neurokinin-1 type)	4604.04	17564.7	5256.16	3517.19	3.81506	4.72058e-11	3.34174	1.30666e-06	4.99396	2.59944e-14
Q24JP5	Transmembrane protein 132A (HSPA5-binding protein 1)	26769.6	50566.5	33917.8	14856.1	1.88895	0.000118769	1.49086	0.170061	3.40374	8.33806e-11
Q66K66	Transmembrane protein 198	3.30058e+06	1.67778e+06	2.7599e+06	4.20171e+06	0.508329	1	0.607914	1	0.399309	1
Q9C0B7	Transport and Golgi organization protein 6 homolog (Transmembrane and coiled-coil domain-containing protein 7)	29972.5	258170	28134.9	33035.3	8.61357	0.00137251	9.17617	0.0014129	7.81499	0.00219218
Q92973	Transportin-1 (Importin beta-2) (Karyopherin beta-2) (M9 region interaction protein) (MIP)	20629.8	29726.6	19190.9	23027.9	1.44096	1	1.549	1	1.29089	1
P02766	Transthyretin (ATTR) (Prealbumin) (TBPA)	5.81354e+06	3.73386e+07	7.56997e+06	2.88615e+06	6.4227	4.52809e-29	4.93246	1.7298e-26	12.9372	9.57479e-33
P40939	Trifunctional enzyme subunit alpha, mitochondrial (78 kDa gastrin-binding protein) (Monolysocardiolipin acyltransferase) (EC 2.3.1.-) (TP-alpha) [Includes: Long-chain enoyl-CoA hydratase (EC 4.2.1.17); Long chain 3-hydroxyacyl-CoA dehydrogenase (EC 1.1.1.211)]	79041.7	156504	70252.2	93690.9	1.98002	1.76132e-05	2.22775	5.36631e-05	1.67043	0.319968
P55084	Trifunctional enzyme subunit beta, mitochondrial (TP-beta) [Includes: 3-ketoacyl-CoA thiolase (EC 2.3.1.155) (EC 2.3.1.16) (Acetyl-CoA acyltransferase) (Beta-ketothiolase)]	258454	109086	192205	368870	0.422069	1	0.567548	1	0.29573	1
P22102	Trifunctional purine biosynthetic protein adenosine-3 [Includes: Phosphoribosylamine--glycine ligase (EC 6.3.4.13) (Glycinamide ribonucleotide synthetase) (GARS) (Phosphoribosylglycinamide synthetase); Phosphoribosylformylglycinamidine cyclo-ligase (EC 6.3.3.1) (AIR synthase) (AIRS) (Phosphoribosyl-aminoimidazole synthetase); Phosphoribosylglycinamide formyltransferase (EC 2.1.2.2) (5'-phosphorib…	59538.6	121624	54402.4	68099	2.04278	0.0248878	2.23564	0.81903	1.78599	0.00459838
Q9NZC2	Triggering receptor expressed on myeloid cells 2 (TREM-2) (Triggering receptor expressed on monocytes 2)	4843.3	20184.8	4633.63	5192.77	4.16758	7.25051e-06	4.35616	6.30727e-06	3.88711	0.000158374
P60174	Triosephosphate isomerase (TIM) (EC 5.3.1.1) (Methylglyoxal synthase) (EC 4.2.3.3) (Triose-phosphate isomerase)	72577.3	167172	56930.8	98654.9	2.30337	1.51018e-07	2.93641	4.94578e-13	1.69452	1
O14773	Tripeptidyl-peptidase 1 (TPP-1) (EC 3.4.14.9) (Cell growth-inhibiting gene 1 protein) (Lysosomal pepstatin-insensitive protease) (LPIC) (Tripeptidyl aminopeptidase) (Tripeptidyl-peptidase I) (TPP-I)	964175	1.42189e+06	1.32101e+06	369459	1.47473	1	1.07637	1	3.84859	9.08772e-14
P06753	Tropomyosin alpha-3 chain (Gamma-tropomyosin) (Tropomyosin-3) (Tropomyosin-5) (hTM5)	313552	338027	368737	221577	1.07806	1	0.916717	1	1.52556	1
P00761	Trypsin (Pig) (EC 3.4.21.4)	2.18192e+07	4.09967e+07	2.79645e+07	1.1577e+07	1.87893	0.00357107	1.46603	1	3.54121	9.15201e-09
P07477	Trypsin-1 (EC 3.4.21.4) (Beta-trypsin) (Cationic trypsinogen) (Serine protease 1) (Trypsin I) [Cleaved into: Alpha-trypsin chain 1; Alpha-trypsin chain 2]	2.57116e+06	3.63335e+06	3.33114e+06	1.30454e+06	1.41311	1	1.09072	1	2.78516	1.67978e-06
P23381	Tryptophan--tRNA ligase, cytoplasmic (EC 6.1.1.2) (Interferon-induced protein 53) (IFP53) (Tryptophanyl-tRNA synthetase) (TrpRS) (hWRS) [Cleaved into: T1-TrpRS; T2-TrpRS]	42904.2	84416.4	32975.6	59451.9	1.96755	0.0704194	2.55997	0.000650952	1.41991	1
Q71U36	Tubulin alpha-1A chain (Alpha-tubulin 3) (Tubulin B-alpha-1) (Tubulin alpha-3 chain) [Cleaved into: Detyrosinated tubulin alpha-1A chain]	10729.7	37191.5	9355.01	13020.7	3.46623	1.24269e-06	3.97557	3.52863e-07	2.85633	0.0036766
P68363	Tubulin alpha-1B chain (Alpha-tubulin ubiquitous) (Tubulin K-alpha-1) (Tubulin alpha-ubiquitous chain) [Cleaved into: Detyrosinated tubulin alpha-1B chain]	23249.6	87335.1	17398.9	33000.8	3.75641	1	5.01959	0.692073	2.64645	1
P07437	Tubulin beta chain (Tubulin beta-5 chain)	13613.7	62803.3	12170.6	16018.9	4.61325	1.60537e-15	5.16026	2.11258e-15	3.92058	9.59043e-06
Q9BVA1	Tubulin beta-2B chain	9819.5	21077.3	8657.56	11756.1	2.14647	0.00303432	2.43455	0.00107867	1.79288	1
P68371	Tubulin beta-4B chain (Tubulin beta-2 chain) (Tubulin beta-2C chain)	83998.9	114348	55820.1	130964	1.3613	1	2.0485	0.0646948	0.873124	1
O14763	Tumor necrosis factor receptor superfamily member 10B (Death receptor 5) (TNF-related apoptosis-inducing ligand receptor 2) (TRAIL receptor 2) (TRAIL-R2) (CD antigen CD262)	20387.6	22641.7	10318.1	37170	1.11056	1	2.19437	0.027646	0.609137	1
P08138	Tumor necrosis factor receptor superfamily member 16 (Gp80-LNGFR) (Low affinity neurotrophin receptor p75NTR) (Low-affinity nerve growth factor receptor) (NGF receptor) (p75 ICD) (CD antigen CD271)	47951.4	128117	55196.3	35876.7	2.6718	0.0055828	2.32111	0.100247	3.57103	0.0342715
P55327	Tumor protein D52 (Protein N8)	19993.6	17859.6	20401.2	19314.4	0.893263	1	0.875418	1	0.924678	1
Q6IBS0	Twinfilin-2 (A6-related protein) (hA6RP) (Protein tyrosine kinase 9-like) (Twinfilin-1-like protein)	21869.7	63310.6	19366.4	26041.8	2.89491	1	3.2691	0.505496	2.43112	1
Q9GZX9	Twisted gastrulation protein homolog 1	49035.4	102172	61727.7	27881.6	2.08364	4.52651e-07	1.65521	0.0144616	3.66449	3.14024e-09
P54577	Tyrosine--tRNA ligase, cytoplasmic (EC 6.1.1.1) (Tyrosyl-tRNA synthetase) (TyrRS) [Cleaved into: Tyrosine--tRNA ligase, cytoplasmic, N-terminally processed]	34300.3	38978.7	28874.8	43342.7	1.1364	1	1.34992	1	0.899315	1
Q9Y333	U6 snRNA-associated Sm-like protein LSm2 (Protein G7b) (Small nuclear ribonuclear protein D homolog) (snRNP core Sm-like protein Sm-x5)	22579.7	20238.4	23077	21750.8	0.89631	1	0.876994	1	0.930465	1
O95777	U6 snRNA-associated Sm-like protein LSm8	31314.8	36066.1	37531.9	20952.9	1.15173	1	0.960945	1	1.72129	1
Q9NRR5	Ubiquilin-4 (Ataxin-1 interacting ubiquitin-like protein) (A1Up) (Ataxin-1 ubiquitin-like-interacting protein A1U) (Connexin43-interacting protein of 75 kDa) (CIP75)	59265.7	41477.9	34421.2	100673	0.699863	1	1.20501	1	0.412005	1
O75208	Ubiquinone biosynthesis protein COQ9, mitochondrial	5429.78	15990.8	5608.44	5132.01	2.94502	0.0337442	2.8512	0.0537067	3.11589	0.0999651
P45974	Ubiquitin carboxyl-terminal hydrolase 5 (EC 3.4.19.12) (Deubiquitinating enzyme 5) (Isopeptidase T) (Ubiquitin thioesterase 5) (Ubiquitin-specific-processing protease 5)	62430.2	77059.4	25901.3	123312	1.23433	1	2.97511	0.75938	0.624916	1
Q93009	Ubiquitin carboxyl-terminal hydrolase 7 (EC 3.4.19.12) (Deubiquitinating enzyme 7) (Herpesvirus-associated ubiquitin-specific protease) (Ubiquitin thioesterase 7) (Ubiquitin-specific-processing protease 7)	77297.1	180054	37659.9	143359	2.32938	1	4.78105	0.000833224	1.25597	1
P09936	Ubiquitin carboxyl-terminal hydrolase isozyme L1 (UCH-L1) (EC 3.4.19.12) (Neuron cytoplasmic protein 9.5) (PGP 9.5) (PGP9.5) (Ubiquitin thioesterase L1)	170826	230223	119517	256340	1.34771	1	1.92628	1	0.898116	1
Q96FW1	Ubiquitin thioesterase OTUB1 (EC 3.4.19.12) (Deubiquitinating enzyme OTUB1) (OTU domain-containing ubiquitin aldehyde-binding protein 1) (Otubain-1) (hOTU1) (Ubiquitin-specific-processing protease OTUB1)	7387.94	52181.9	8035.45	6308.75	7.06313	0.252436	6.49396	0.349797	8.27136	0.170521
P62837	Ubiquitin-conjugating enzyme E2 D2 (EC 2.3.2.23) ((E3-independent) E2 ubiquitin-conjugating enzyme D2) (EC 2.3.2.24) (E2 ubiquitin-conjugating enzyme D2) (Ubiquitin carrier protein D2) (Ubiquitin-conjugating enzyme E2(17)KB 2) (Ubiquitin-conjugating enzyme E2-17 kDa 2) (Ubiquitin-protein ligase D2) (p53-regulated ubiquitin-conjugating enzyme 1)	36982.1	51055.4	35122.8	40080.8	1.38055	1	1.45363	1	1.27381	1
P61086	Ubiquitin-conjugating enzyme E2 K (EC 2.3.2.23) (E2 ubiquitin-conjugating enzyme K) (Huntingtin-interacting protein 2) (HIP-2) (Ubiquitin carrier protein) (Ubiquitin-conjugating enzyme E2-25 kDa) (Ubiquitin-conjugating enzyme E2(25K)) (Ubiquitin-conjugating enzyme E2-25K) (Ubiquitin-protein ligase)	14641.1	28241.7	14501.7	14873.4	1.92893	1	1.94747	1	1.8988	1
P68036	Ubiquitin-conjugating enzyme E2 L3 (EC 2.3.2.23) (E2 ubiquitin-conjugating enzyme L3) (L-UBC) (UbcH7) (Ubiquitin carrier protein L3) (Ubiquitin-conjugating enzyme E2-F1) (Ubiquitin-protein ligase L3)	76457.5	98086.1	52240.6	116819	1.28288	1	1.87758	1	0.839641	1
Q15819	Ubiquitin-conjugating enzyme E2 variant 2 (DDVit 1) (Enterocyte differentiation-associated factor 1) (EDAF-1) (Enterocyte differentiation-promoting factor 1) (EDPF-1) (MMS2 homolog) (Vitamin D3-inducible protein)	10911.6	31467.3	7569.1	16482.6	2.88383	0.00180081	4.15734	7.33841e-07	1.90913	1
P22314	Ubiquitin-like modifier-activating enzyme 1 (EC 6.2.1.45) (Protein A1S9) (Ubiquitin-activating enzyme E1)	104977	188563	93909.6	123423	1.79623	0.00010771	2.00792	3.31695e-05	1.52778	1
O75752	UDP-GalNAc:beta-1,3-N-acetylgalactosaminyltransferase 1 (Beta-1,3-GalNAc-T1) (EC 2.4.1.79) (Beta-1,3-galactosyltransferase 3) (Beta-1,3-GalTase 3) (Beta3Gal-T3) (Beta3GalT3) (b3Gal-T3) (Beta-3-Gx-T3) (Galactosylgalactosylglucosylceramide beta-D-acetyl-galactosaminyltransferase) (Globoside synthase) (UDP-N-acetylgalactosamine:globotriaosylceramide beta-1,3-N-acetylgalactosaminyltransferase)	34776.5	70298	38175.5	29111.4	2.02142	0.0503049	1.84144	1	2.4148	1
Q14376	UDP-glucose 4-epimerase (EC 5.1.3.2) (Galactowaldenase) (UDP-N-acetylgalactosamine 4-epimerase) (UDP-GalNAc 4-epimerase) (UDP-N-acetylglucosamine 4-epimerase) (UDP-GlcNAc 4-epimerase) (EC 5.1.3.7) (UDP-galactose 4-epimerase)	122738	236219	147840	80900.8	1.92458	1	1.5978	1	2.91986	0.0111709
Q16222	UDP-N-acetylhexosamine pyrophosphorylase (Antigen X) (AGX) (Sperm-associated antigen 2) [Includes: UDP-N-acetylgalactosamine pyrophosphorylase (EC 2.7.7.83) (AGX-1); UDP-N-acetylglucosamine pyrophosphorylase (EC 2.7.7.23) (AGX-2)]	10711.1	18394.5	9507.6	12717	1.71733	1	1.93471	1	1.44645	1
P06132	Uroporphyrinogen decarboxylase (UPD) (URO-D) (EC 4.1.1.37)	16781.4	34854.7	11717.7	25220.8	2.07699	1	2.97454	1	1.38198	1
P54727	UV excision repair protein RAD23 homolog B (HR23B) (hHR23B) (XP-C repair-complementing complex 58 kDa protein) (p58)	20180	17028	20072.6	20359.1	0.843805	1	0.848321	1	0.836384	1
Q5THJ4	Vacuolar protein sorting-associated protein 13D	70074.8	68182.8	66597.1	75871	0.973	1	1.02381	1	0.898668	1
Q96QK1	Vacuolar protein sorting-associated protein 35 (hVPS35) (Maternal-embryonic 3) (Vesicle protein sorting 35)	30442	33524.3	26659.9	36745.4	1.10125	1	1.25748	1	0.91234	1
Q9BRG1	Vacuolar protein-sorting-associated protein 25 (hVps25) (Dermal papilla-derived protein 9) (ELL-associated protein of 20 kDa) (ESCRT-II complex subunit VPS25)	3555.99	4394.41	1892.06	6329.22	1.23577	1	2.32256	0.000304511	0.694304	1
Q14508	WAP four-disulfide core domain protein 2 (Epididymal secretory protein E4) (Major epididymis-specific protein E4) (Putative protease inhibitor WAP5)	34964.3	37154.9	35954.9	33313.4	1.06265	1	1.03337	1	1.11531	1
Q8TEU8	WAP, Kazal, immunoglobulin, Kunitz and NTR domain-containing protein 2 (Growth and differentiation factor-associated serum protein 1) (GASP-1) (hGASP-1) (WAP, follistatin, immunoglobulin, Kunitz and NTR domain-containing-related protein) (WFIKKN-related protein)	97651.6	258185	100005	93729.1	2.64394	0.00818074	2.58172	0.958352	2.75459	1
P17948	Vascular endothelial growth factor receptor 1 (VEGFR-1) (EC 2.7.10.1) (Fms-like tyrosine kinase 1) (FLT-1) (Tyrosine-protein kinase FRT) (Tyrosine-protein kinase receptor FLT) (FLT) (Vascular permeability factor receptor)	154075	161823	151690	158050	1.05029	1	1.0668	1	1.02388	1
Q6EMK4	Vasorin (Protein slit-like 2)	304516	1.07602e+06	320489	277893	3.53353	1.4903e-23	3.35742	3.3897e-16	3.87205	4.4714e-17
Q5JSH3	WD repeat-containing protein 44 (Rabphilin-11)	16028.7	27923	15289.3	17261.1	1.74206	1	1.82631	1	1.61769	1
P13611	Versican core protein (Chondroitin sulfate proteoglycan core protein 2) (Chondroitin sulfate proteoglycan 2) (Glial hyaluronate-binding protein) (GHAP) (Large fibroblast proteoglycan) (PG-M)	675225	737014	892197	313605	1.09151	1	0.826066	1	2.35014	0.00175405
P51809	Vesicle-associated membrane protein 7 (VAMP-7) (Synaptobrevin-like protein 1) (Tetanus-insensitive VAMP) (Ti-VAMP)	10247.4	17129.2	9077.92	12196.5	1.67157	1	1.88691	0.896414	1.40444	1
Q12907	Vesicular integral-membrane protein VIP36 (Glycoprotein GP36b) (Lectin mannose-binding 2) (Vesicular integral-membrane protein 36) (VIP36)	36121.7	147077	41992.3	26337.3	4.07173	1.16185e-09	3.50249	1.59659e-08	5.58438	1.02907e-10
P08670	Vimentin	655101	2.1731e+06	596317	753073	3.31721	3.31341e-07	3.64421	1.66948e-07	2.88565	0.000338591
P18206	Vinculin (Metavinculin) (MV)	33873.9	64432.3	29861.2	40561.8	1.90212	1	2.15773	1	1.5885	1
P02774	Vitamin D-binding protein (DBP) (VDB) (Gc protein-derived macrophage activating factor) (Gc-MAF) (GcMAF) (Gc-globulin) (Group-specific component) (Gc) (Vitamin D-binding protein-macrophage activating factor) (DBP-maf)	2.75354e+07	1.22469e+07	2.43271e+07	3.28827e+07	0.444768	0.000705709	0.503427	0.00494478	0.372442	1
P04070	Vitamin K-dependent protein C (EC 3.4.21.69) (Anticoagulant protein C) (Autoprothrombin IIA) (Blood coagulation factor XIV) [Cleaved into: Vitamin K-dependent protein C light chain; Vitamin K-dependent protein C heavy chain; Activation peptide]	192147	458293	178123	215520	2.38512	0.087496	2.5729	1	2.12645	1
P07225	Vitamin K-dependent protein S	899038	1.07506e+06	909701	881266	1.19578	1	1.18177	1	1.2199	1
P22891	Vitamin K-dependent protein Z	120417	98924.6	68340.9	207210	0.821517	1	1.44752	1	0.477412	1
P04004	Vitronectin (VN) (S-protein) (Serum-spreading factor) (V75) [Cleaved into: Vitronectin V65 subunit; Vitronectin V10 subunit; Somatomedin-B]	7.05555e+06	3.31225e+06	6.41716e+06	8.11952e+06	0.469453	0.00155285	0.516155	1	0.407936	0.416004
Q9Y5W5	Wnt inhibitory factor 1 (WIF-1)	3.31679e+06	3.42191e+06	4.18541e+06	1.86908e+06	1.0317	1	0.817582	1	1.8308	1
Q15878	Voltage-dependent R-type calcium channel subunit alpha-1E (Brain calcium channel II) (BII) (Calcium channel, L type, alpha-1 polypeptide, isoform 6) (Voltage-gated calcium channel subunit alpha Cav2.3)	16633.8	37879.5	18720.4	13156.1	2.27727	0.633526	2.02344	1	2.87924	1
P04275	von Willebrand factor (vWF) [Cleaved into: von Willebrand antigen 2 (von Willebrand antigen II)]	60217.8	114801	79033.8	28857.9	1.90644	1	1.45256	1	3.97817	5.69682e-07
Q8WY21	VPS10 domain-containing receptor SorCS1 (hSorCS)	83268.6	130327	87026.8	77005	1.56514	0.0336826	1.49755	1	1.69245	0.164246
Q8TAG5	V-set and transmembrane domain-containing protein 2A	16008.4	39398.7	21120.6	7487.97	2.46113	0.000150326	1.86541	0.512866	5.2616	1.95902e-05
A6NLU5	V-set and transmembrane domain-containing protein 2B	17146.8	31583.5	20465.1	11616.2	1.84195	0.0488867	1.54329	1	2.71892	0.00930039
P38606	V-type proton ATPase catalytic subunit A (V-ATPase subunit A) (EC 7.1.2.2) (V-ATPase 69 kDa subunit) (Vacuolar ATPase isoform VA68) (Vacuolar proton pump subunit alpha)	13603.6	15231.1	16334.8	9051.42	1.11964	1	0.932429	1	1.68273	1
Q15904	V-type proton ATPase subunit S1 (V-ATPase subunit S1) (Protein XAP-3) (V-ATPase Ac45 subunit) (V-ATPase S1 accessory protein) (Vacuolar proton pump subunit S1)	401375	624311	516001	210332	1.55543	0.362016	1.2099	1	2.96822	1.40316e-11
Q5VU97	VWFA and cache domain-containing protein 1 (Cache domain-containing protein 1)	36291	109173	40376.2	29482.3	3.00828	0.000277796	2.7039	0.00735805	3.70302	0.0264296
P13010	X-ray repair cross-complementing protein 5 (EC 3.6.4.-) (86 kDa subunit of Ku antigen) (ATP-dependent DNA helicase 2 subunit 2) (ATP-dependent DNA helicase II 80 kDa subunit) (CTC box-binding factor 85 kDa subunit) (CTC85) (CTCBF) (DNA repair protein XRCC5) (Ku80) (Ku86) (Lupus Ku autoantigen protein p86) (Nuclear factor IV) (Thyroid-lupus autoantigen) (TLAA) (X-ray repair complementing defective…	49448.5	86998.5	49655.2	49104	1.75938	0.521559	1.75205	1	1.77172	1
P12956	X-ray repair cross-complementing protein 6 (EC 3.6.4.-) (EC 4.2.99.-) (5'-deoxyribose-5-phosphate lyase Ku70) (5'-dRP lyase Ku70) (70 kDa subunit of Ku antigen) (ATP-dependent DNA helicase 2 subunit 1) (ATP-dependent DNA helicase II 70 kDa subunit) (CTC box-binding factor 75 kDa subunit) (CTC75) (CTCBF) (DNA repair protein XRCC6) (Lupus Ku autoantigen protein p70) (Ku70) (Thyroid-lupus autoantige…	190489	112653	122628	303592	0.59139	1	0.918661	1	0.371069	1
Q86Y38	Xylosyltransferase 1 (EC 2.4.2.26) (Peptide O-xylosyltransferase 1) (Xylosyltransferase I) (XT-I) (XylT-I)	509918	673114	591679	373650	1.32004	1	1.13763	1	1.80145	0.975257
Q9NQZ6	Zinc finger C4H2 domain-containing protein (Hepatocellular carcinoma-associated antigen 127)	456297	184884	334170	659842	0.405184	0.150234	0.553264	0.402326	0.280194	1
Q86V15	Zinc finger protein castor homolog 1 (Castor-related protein) (Putative survival-related protein) (Zinc finger protein 693)	5998.14	14524	6500.96	5160.1	2.42141	0.149254	2.23412	1	2.81466	0.299554
P25311	Zinc-alpha-2-glycoprotein (Zn-alpha-2-GP) (Zn-alpha-2-glycoprotein)	385573	699610	391677	375401	1.81447	0.00703583	1.78619	0.0107159	1.86363	1

## Sheet: Table S4
Supplementary Table 4: The upregulated proteins in the RRD samples were categorized according to their involvement in different KEGG pathways using DAVID bioinformatics resources.
RRD vs ALL CTRs comparison
KEGG pathway	Count	PValue	Benjamini
hsa01130:Biosynthesis of antibiotics	22	4.65901e-09	8.61917e-07
hsa00010:Glycolysis / Gluconeogenesis	12	1.65258e-07	1.52862e-05
hsa01230:Biosynthesis of amino acids	11	3.03152e-06	0.000186926
hsa04744:Phototransduction	7	1.97172e-05	0.000911516
hsa01200:Carbon metabolism	12	3.16254e-05	0.00116947
hsa00620:Pyruvate metabolism	7	0.000202368	0.00622088
RRD vs MH-Pucker comparison
KEGG pathway	Count	PValue	Benjamini
hsa01130:Biosynthesis of antibiotics	27	4.77e-11	1.00067e-08
hsa00010:Glycolysis / Gluconeogenesis	14	1.69e-08	1.77018e-06
hsa03050:Proteasome	11	1.65e-07	1.15836e-05
hsa01200:Carbon metabolism	16	2.65e-07	1.3919e-05
hsa01230:Biosynthesis of amino acids	13	3.55e-07	1.48944e-05
hsa04744:Phototransduction	7	6.26e-05	0.00218707
hsa00620:Pyruvate metabolism	7	0.0006084	0.0180702
hsa04141:Protein processing in endoplasmic reticulum	13	0.00182877	0.046913
RRD vs PDR-TRD comparison
KEGG pathway	Count	PValue	Benjamini
hsa04142:Lysosome	15	5.35259e-07	0.000103835
hsa01200:Carbon metabolism	12	4.82587e-05	0.00467027
hsa01130:Biosynthesis of antibiotics	16	9.07157e-05	0.00584938
hsa04744:Phototransduction	6	0.000312401	0.0150396
hsa00052:Galactose metabolism	6	0.000521825	0.0200484
hsa00020:Citrate cycle (TCA cycle)	6	0.000521825	0.0200484
hsa00010:Glycolysis / Gluconeogenesis	8	0.000777952	0.0248496
hsa01230:Biosynthesis of amino acids	8	0.00119825	0.0326825

## Sheet: Table S5
Supplementary Table 5: Major biological processes and related proteins highly abundant in RRD samples. Fold change numbers marked in bold have a q-value < 0.1. FC = fold change.
				Fold change RRD compared to
				ALL CTRs		MH-Pucker		PDR-TRD
GO Process	Entry	Entry name	Protein names	FC	q-value	FC	q-value	FC	q-value
Adhesion Proteins
Cell-cell adhesion	P15880	RS2_HUMAN	40S ribosomal protein S2	1.75503	1	3.63215	2.31751e-05	0.942885	1
	P06733	ENOA_HUMAN	Alpha-enolase	2.49361	2.93028e-19	2.4363	1.03522e-14	2.59535	4.62261e-13
	Q92616	GCN1_HUMAN	eIF-2-alpha kinase activator GCN1	3.24801	0.0094222	5.69732	3.12948e-08	1.89221	1
	P13639	EF2_HUMAN	Elongation factor 2	2.16314	4.51239e-11	2.5549	2.12308e-12	1.72284	0.0010981
	Q96JJ3	ELMO2_HUMAN	Engulfment and cell motility protein 2	3.39373	3.67432e-10	3.2812	5.03822e-08	3.59947	6.86928e-06
	Q16658	FSCN1_HUMAN	Fascin	2.64892	2.93085e-11	2.32086	9.69835e-06	3.46531	7.72716e-07
	Q9HC38	GLOD4_HUMAN	Glyoxalase domain-containing protein 4	1.75064	1	3.27412	2.31116e-18	0.985986	1
	P62826	RAN_HUMAN	GTP-binding nuclear protein Ran	3.87759	0.00108332	4.9348	0.000138998	2.85734	0.0950034
	P0DMV9	HS71B_HUMAN	Heat shock 70 kDa protein 1B	1.8376	0.10669	2.52937	1.52769e-06	1.26223	1
	P08238	HS90B_HUMAN	Heat shock protein HSP 90-beta	1.74637	1	3.29683	7.26402e-09	0.979007	1
	P61978	HNRPK_HUMAN	Heterogeneous nuclear ribonucleoprotein K	3.57499	5.83547e-07	2.94251	0.00166812	5.5706	1.87609e-10
	O75874	IDHC_HUMAN	Isocitrate dehydrogenase [NADP] cytoplasmic (IDH) (EC 1.1.1.42)	3.26237	9.84082e-05	3.92824	1.94825e-05	2.54373	0.00498397
	P00338	LDHA_HUMAN	L-lactate dehydrogenase A chain (LDH-A) (EC 1.1.1.27) (	2.36386	2.86699e-07	2.72688	9.56409e-08	1.93461	1
	P40121	CAPG_HUMAN	Macrophage-capping protein	3.0558	0.00144289	3.11889	0.00322561	2.95613	0.0401121
	Q09666	AHNK_HUMAN	Neuroblast differentiation-associated protein AHNAK	3.01541	0.00109502	2.71378	0.0213142	3.701	0.0360176
	Q06830	PRDX1_HUMAN	Peroxiredoxin-1 (EC 1.11.1.15)	3.41313	6.33189e-22	3.50759	4.34396e-18	3.26651	1.95042e-06
	P30041	PRDX6_HUMAN	Peroxiredoxin-6 (EC 1.11.1.15)	1.79863	0.0349159	2.51688	1.25952e-08	1.21889	1
	Q15365	PCBP1_HUMAN	Poly(rC)-binding protein 1	2.29088	0.283067	3.90957	1.70112e-06	1.35551	1
	P07737	PROF1_HUMAN	Profilin-1	3.34507	8.86246e-07	3.56697	7.76451e-07	3.03082	6.64533e-05
	P28072	PSB6_HUMAN	Proteasome subunit beta type-6	1.68562	1	2.42862	3.28536e-06	1.11639	1
	P31949	S10AB_HUMAN	Protein S100-A11	2.62979	2.7321e-07	3.42949	2.24586e-14	1.89379	1
	Q99497	PARK7_HUMAN	Protein/nucleic acid deglycase DJ-1 (EC 3.1.2.-) (EC 3.5.1.-) (EC 3.5.1.124)	2.89112	5.20003e-05	3.46562	1.06104e-07	2.26525	1
	P14618	KPYM_HUMAN	Pyruvate kinase PKM (EC 2.7.1.40)	3.00442	7.11548e-12	3.06448	8.18294e-16	2.9094	0.232858
	Q9NQC3	RTN4_HUMAN	Reticulon-4	2.92138	6.66021e-05	2.51202	0.013589	4.01067	1.42693e-06
	Q13813	SPTN1_HUMAN	Spectrin alpha chain, non-erythrocytic 1	1.81185	0.487144	2.18406	0.0150792	1.41106	1
	P37802	TAGL2_HUMAN	Transgelin-2	2.31574	0.0210124	2.77452	0.00169908	1.81542	1
Cell adhesion	P23352	KALM_HUMAN	Anosmin-1	3.88365	0.00037277	3.19316	0.0119022	6.07201	9.76654e-05
	P15291	B4GT1_HUMAN	Beta-1,4-galactosyltransferase 1 (EC 2.4.1.-)	1.95858	1.61267e-08	1.86918	0.000181739	2.12824	0.00144007
	Q96GW7	PGCB_HUMAN	Brevican core protein	1.30262	1	0.942812	1	3.57918	0.00188614
	P19022	CADH2_HUMAN	Cadherin-2	2.15985	3.28438e-07	1.71974	0.00415714	3.7662	0.000251105
	P55283	CADH4_HUMAN	Cadherin-4	6.30407	0.113242	5.31399	0.204581	9.14332	0.0492036
	P55285	CADH6_HUMAN	Cadherin-6	1.56258	1	1.03859	1	9.81964	0.00281422
	O94985	CSTN1_HUMAN	Calsyntenin-1	1.03619	1	0.767528	1	2.48722	5.83701e-08
	O43529	CHSTA_HUMAN	Carbohydrate sulfotransferase 10 (EC 2.8.2.-)	3.34521	1.45404e-05	2.76041	0.00669156	5.17106	1.85207e-06
	Q4KMG0	CDON_HUMAN	Cell adhesion molecule-related/down-regulated by oncogenes	2.06191	8.4666e-08	1.76809	0.000334537	2.85174	4.79048e-08
	Q99674	CGRE1_HUMAN	Cell growth regulator with EF hand domain protein 1	4.13869	8.55235e-06	4.58041	2.07123e-06	3.5656	0.0155029
	Q12860	CNTN1_HUMAN	Contactin-1	1.60073	0.351833	1.28234	1	2.73077	4.30536e-08
	Q8IWV2	CNTN4_HUMAN	Contactin-4	1.68805	0.0596226	1.4648	1	2.26283	0.0163352
	Q9C0A0	CNTP4_HUMAN	Contactin-associated protein-like 4	2.49235	0.000991217	2.43562	0.0164431	2.59303	0.0221501
	Q08380	LG3BP_HUMAN	Galectin-3-binding protein	2.26939	2.00029e-07	1.7496	0.0104579	4.49526	9.82052e-14
	Q96S86	HPLN3_HUMAN	Hyaluronan and proteoglycan link protein 3	6.07377	0.0582697	5.5637	0.0861582	7.16921	0.0393885
	O14498	ISLR_HUMAN	Immunoglobulin superfamily containing leucine-rich repeat protein	7.97783	2.20415e-08	7.27719	4.14323e-08	9.50271	1.36986e-08
	Q16270	IBP7_HUMAN	Insulin-like growth factor-binding protein 7	1.68301	0.00160009	1.31038	1	3.19935	2.5359e-12
	Q13449	LSAMP_HUMAN	Limbic system-associated membrane protein	1.69211	0.00101992	1.3851	1	2.68342	0.00342965
	Q9Y5Y7	LYVE1_HUMAN	Lymphatic vessel endothelial hyaluronic acid receptor 1	2.76189	6.88019e-08	3.49459	3.81099e-09	2.04669	0.00480042
	P55083	MFAP4_HUMAN	Microfibril-associated glycoprotein 4	8.45199	0.00705136	6.27182	0.0176315	20.093	0.00140386
	Q9P121	NTRI_HUMAN	Neurotrimin	1.45343	1	1.01624	1	5.13605	1.80678e-14
	P10451	OSTP_HUMAN	Osteopontin	1.59185	1	1.14565	1	4.53671	2.42793e-19
	P23942	PRPH2_HUMAN	Peripherin-2	4.18311	0.0831323	3.72495	0.220884	5.26175	0.0935293
	P10586	PTPRF_HUMAN	Receptor-type tyrosine-protein phosphatase F (EC 3.1.3.48)	2.90965	0.000479679	2.6167	0.00341729	3.5771	0.00424724
	Q13332	PTPRS_HUMAN	Receptor-type tyrosine-protein phosphatase S (EC 3.1.3.48)	2.46446	1.81467e-07	2.18714	0.00028999	3.12483	0.000144874
	Q03395	ROM1_HUMAN	Rod outer segment membrane protein 1	3.06085	0.00736021	2.66454	0.287987	4.0697	0.000950634
	P22105	TENX_HUMAN	Tenascin-X	3.14929	0.01274	2.87274	0.0390548	3.75116	0.0175127
	Q08629	TICN1_HUMAN	Testican-1	1.14349	1	0.863322	1	2.49053	0.000383678
	Q15582	BGH3_HUMAN	Transforming growth factor-beta-induced protein ig-h3	2.43118	5.59229e-08	2.13684	0.000818718	3.15565	0.00351262
	Q14956	GPNMB_HUMAN	Transmembrane glycoprotein NMB	3.81506	4.72058e-11	3.34174	1.30666e-06	4.99396	2.59944e-14
	Q6EMK4	VASN_HUMAN	Vasorin	3.53353	1.4903e-23	3.35742	3.3897e-16	3.87205	4.4714e-17
	P13611	CSPG2_HUMAN	Versican core protein	1.09151	1	0.826066	1	2.35014	0.00175405
	P04275	VWF_HUMAN	von Willebrand factor (vWF)	1.90644	1	1.45256	1	3.97817	5.69682e-07
Visual perception
	Q15582	BGH3_HUMAN	Transforming growth factor-beta-induced protein ig-h3	2.43118	5.59229e-08	2.13684	0.000818718	3.15565	0.00351262
	P12107	COBA1_HUMAN	Collagen alpha-1(XI) chain	2.72355	0.000640946	2.47527	0.356345	3.27025	3.38327e-05
	Q17R60	IMPG1_HUMAN	Interphotoreceptor matrix proteoglycan 1	2.90017	3.3971e-15	2.42463	3.23144e-11	4.30853	4.87311e-10
	Q9BZV3	IMPG2_HUMAN	Interphotoreceptor matrix proteoglycan 2	2.69257	3.30424e-12	2.41523	2.56474e-13	3.32985	0.0272915
	O95897	NOE2_HUMAN	Noelin-2 (Olfactomedin-2)	2.11363	2.81048e-10	2.25471	2.51318e-06	1.91402	0.00311056
	P23942	PRPH2_HUMAN	Peripherin-2	4.18311	0.0831323	3.72495	0.220884	5.26175	0.0935293
	P10745	RET3_HUMAN	Retinol-binding protein 3	2.15191	0.0160697	1.68392	1	4.00869	3.53895e-05
	P12271	RLBP1_HUMAN	Retinaldehyde-binding protein 1	2.36111	0.0159817	2.02238	1	3.27546	1.65883e-07
	Q03395	ROM1_HUMAN	Rod outer segembrane protein 1	3.06085	0.00736021	2.66454	0.287987	4.0697	0.000950634
Rhodopsin regulated signaling
	P29973	CNGA1_HUMAN	cGMP-gated cation channel alpha-1	2.25283	0.00466958	2.39306	0.00588847	2.05239	1
	P30419	NMT1_HUMAN	Glycylpeptide N-tetradecanoyltransferase 1 (EC 2.3.1.97)	3.83775	0.015831	3.45878	0.0435626	4.69514	0.0110439
	P62873	GBB1_HUMAN	Guanine nucleotide-binding protein G(I)/G(S)/G(T) subunit beta-1	11.9626	5.75945e-09	14.6491	2.793e-09	9.16228	2.49202e-08
	P11488	GNAT1_HUMAN	Guanine nucleotide-binding protein G(t) subunit alpha-1	4.15732	0.000331008	5.80628	1.70562e-05	2.82173	0.319658
	P63211	GBG1_HUMAN	Guanine nucleotide-binding protein G(T) subunit gamma-T1	4.71627	5.07445e-08	5.12621	7.50751e-08	4.1616	0.000798342
	P08100	OPSD_HUMAN	Rhodopsin	7.07231	0.14737	6.28566	0.233889	8.93629	0.0863921
	Q15835	GRK1_HUMAN	Rhodopsin kinase GRK1	3.12051	1.25348e-05	3.80803	3.11127e-06	2.39872	0.0538254
	P35913	PDE6B_HUMAN	Rod cGMP-specific 3',5'-cyclic phosphodiesterase subunit beta (EC 3.1.4.35)	3.3208	4.20049e-05	3.14919	0.0387386	3.65254	0.0146031
	P10523	ARRS_HUMAN	S-arrestin	8.96576	7.06742e-16	8.30153	1.39992e-15	10.3454	2.9165e-16
Energy metabolism
Glycolysis	P49189	AL9A1_HUMAN	4-trimethylaminobutyraldehyde dehydrogenase (EC 1.2.1.47)	2.69545	0.000139319	2.00542	0.27743	6.31961	2.3071e-10
	P14550	AK1A1_HUMAN	Aldo-keto reductase family 1 member A1 (EC 1.1.1.2) (EC 1.1.1.372) (EC 1.1.1.54)	1.29393	1	2.35623	0.0418795	0.738792	1
	P06733	ENOA_HUMAN	Alpha-enolase (EC 4.2.1.11)	2.49361	2.93028e-19	2.4363	1.03522e-14	2.59535	4.62261e-13
	P17858	PFKAL_HUMAN	ATP-dependent 6-phosphofructokinase, liver type (ATP-PFK) (PFK-L) (EC 2.7.1.11)	2.99277	0.000587619	2.29372	0.09024	6.08217	1.36363e-07
	P09622	DLDH_HUMAN	Dihydrolipoyl dehydrogenase, mitochondrial (EC 1.8.1.4)	2.85291	0.00752989	2.88018	0.0106539	2.80858	0.0506212
	P09972	ALDOC_HUMAN	Fructose-bisphosphate aldolase C (EC 4.1.2.13)	2.9857	1.38189e-08	3.2068	6.88225e-10	2.67797	0.0628068
	P09104	ENOG_HUMAN	Gamma-enolase (EC 4.2.1.11)	4.11021	1.34905e-19	5.0417	2.89247e-22	3.14254	4.18087e-07
	P04406	G3P_HUMAN	Glyceraldehyde-3-phosphate dehydrogenase (GAPDH) (EC 1.2.1.12)	2.05982	1.0651e-08	2.49395	2.69938e-13	1.59661	1
	P00338	LDHA_HUMAN	L-lactate dehydrogenase A chain (LDH-A) (EC 1.1.1.27)	2.36386	2.86699e-07	2.72688	9.56409e-08	1.93461	1
	P07195	LDHB_HUMAN	L-lactate dehydrogenase B chain (LDH-B) (EC 1.1.1.27)	2.46144	3.60751e-09	2.49823	1.31887e-09	2.40248	0.0747548
	Q9UNW1	MINP1_HUMAN	Multiple inositol polyphosphate phosphatase 1 (EC 3.1.3.62)	1.65352	1	1.38844	1	2.42523	0.00537604
	Q96G03	PGM2_HUMAN	Phosphoglucomutase-2 (PGM 2) (EC 5.4.2.2)	1.75717	1	3.47048	0.000131332	0.963997	1
	P00558	PGK1_HUMAN	Phosphoglycerate kinase 1 (EC 2.7.2.3)	2.06776	1.22899e-09	2.25376	1.8594e-06	1.81774	0.165095
	P18669	PGAM1_HUMAN	Phosphoglycerate mutase 1 (EC 5.4.2.11) (EC 5.4.2.4)	1.62854	1	2.53311	0.0025232	1.02092	1
	P14618	KPYM_HUMAN	Pyruvate kinase PKM (EC 2.7.1.40)	3.00442	7.11548e-12	3.06448	8.18294e-16	2.9094	0.232858
TCA	Q99798	ACON_HUMAN	Aconitate hydratase, mitochondrial (Aconitase) (EC 4.2.1.3)	1.8178	1	1.66072	1	2.15801	0.0668569
	O75390	CISY_HUMAN	Citrate synthase, mitochondrial (EC 2.3.3.1)	1.78919	1	1.52891	1	2.49796	0.00492793
	O75874	IDHC_HUMAN	Isocitrate dehydrogenase [NADP] cytoplasmic (IDH) (EC 1.1.1.42)	3.26237	9.84082e-05	3.92824	1.94825e-05	2.54373	0.00498397
	P40926	MDHM_HUMAN	Malate dehydrogenase, mitochondrial (EC 1.1.1.37)	2.94867	2.05062e-09	3.14489	6.46751e-09	2.67092	0.000293875
	P31040	SDHA_HUMAN	Succinate dehydrogenase [ubiquinone] flavoprotein subunit, mitochondrial (EC 1.3.5.1)	3.12591	0.166473	3.00385	1	3.35299	0.0601775
	P60174	TPIS_HUMAN	Triosephosphate isomerase (TIM) (EC 5.3.1.1)	2.30337	1.51018e-07	2.93641	4.94578e-13	1.69452	1
Signaling
	O00232	PSD12_HUMAN	26S proteasome non-ATPase regulatory subunit 12	1.73219	1	5.65174	1.05036e-18	0.803481	1
	P20618	PSB1_HUMAN	Proteasome subunit beta type-1 (EC 3.4.25.1)	1.92124	1	3.68276	5.27732e-08	1.06902	1
	P61289	PSME3_HUMAN	Proteasome activator complex subunit 3	2.49562	0.00771081	3.22931	1.08701e-06	1.81018	1
	P28066	PSA5_HUMAN	Proteasome subunit alpha type-5 (EC 3.4.25.1)	1.498	1	2.47806	1.59855e-06	0.902871	1
	Q99436	PSB7_HUMAN	Proteasome subunit beta type-7 (EC 3.4.25.1)	1.82643	0.177408	2.95101	2.84063e-06	1.11699	1
	P28072	PSB6_HUMAN	Proteasome subunit beta type-6 (EC 3.4.25.1)	1.68562	1	2.42862	3.28536e-06	1.11639	1
	P35998	PRS7_HUMAN	26S proteasome regulatory subunit 7	2.11878	1	3.40468	0.000201975	1.30029	1
	Q99460	PSMD1_HUMAN	26S proteasome non-ATPase regulatory subunit 1	2.90194	0.00130698	3.09163	0.00103552	2.63271	0.00741922
	Q9UL46	PSME2_HUMAN	Proteasome activator complex subunit 2	2.90219	0.000302255	3.09352	0.00138894	2.631	0.0679151
	P25787	PSA2_HUMAN	Proteasome subunit alpha type-2 (EC 3.4.25.1)	2.196	0.000214473	2.18363	0.00980331	2.21691	0.0174376
	P17980	PRS6A_HUMAN	26S proteasome regulatory subunit 6A	2.71506	0.000314558	2.51109	0.0199764	3.14018	7.72452e-05
Wnt	P0DP25	CALM3_HUMAN	Calmodulin-3	2.72872	6.99128e-11	3.12612	4.7947e-10	2.25166	0.00778174
	Q8N163	CCAR2_HUMAN	Cell cycle and apoptosis regulator protein 2	2.04167	0.0663841	2.07824	0.0820595	1.9835	1
	Q8IWU5	SULF2_HUMAN	Extracellular sulfatase Sulf-2 (hSulf-2) (EC 3.1.6.-)	3.49197	7.73896e-21	3.0621	2.72847e-17	4.55856	4.30325e-11
	P22692	IBP4_HUMAN	Insulin-like growth factor-binding protein 4	2.03141	4.67388e-09	2.04996	1.50228e-08	2.00123	1
	P24592	IBP6_HUMAN	Insulin-like growth factor-binding protein 6	2.88822	2.1981e-19	2.33849	9.48181e-13	4.74881	2.6363e-30
	P07737	PROF1_HUMAN	Profilin-1	3.34507	8.86246e-07	3.56697	7.76451e-07	3.03082	6.64533e-05
MAPK	Q6FHJ7	SFRP4_HUMAN	Secreted frizzled-related protein 4	2.2958	0.00123751	2.47688	0.000209014	2.04646	1
	P36507	MP2K2_HUMAN	Dual specificity mitogen-activated protein kinase kinase 2 (MAPKK 2) (EC 2.7.12.2)	1.66485	1	2.95551	0.000853369	0.963553	1
	O00451	GFRA2_HUMAN	GDNF family receptor alpha-2	4.00561	2.50334e-08	3.57234	1.81306e-07	5.02044	1.21286e-05
	P62993	GRB2_HUMAN	Growth factor receptor-bound protein 2	1.77191	1	2.51307	0.00134411	1.18797	1
	P30086	PEBP1_HUMAN	Phosphatidylethanolamine-binding protein 1	3.83537	4.0621e-21	3.64347	2.98642e-19	4.20445	4.98106e-15
	Q13813	SPTN1_HUMAN	Spectrin alpha chain, non-erythrocytic 1	1.81185	0.487144	2.18406	0.0150792	1.41106	1
Platelets degranulation
	P01011	AACT_HUMAN	Alpha-1-antichymotrypsin	2.82251	4.63059e-20	2.9879	2.90835e-21	2.58411	4.69429e-06
	P12814	ACTN1_HUMAN	Alpha-actinin-1	2.66051	0.00184972	2.58057	0.00841387	2.80535	0.0447532
	Q06481	APLP2_HUMAN	Amyloid-like protein 2	0.762587	1	0.513814	1	3.95022	3.76834e-08
	P0DP25	CALM3_HUMAN	Calmodulin-3	2.72872	6.99128e-11	3.12612	4.7947e-10	2.25166	0.00778174
	P10909	CLUS_HUMAN	Clusterin	1.66026	2.21904e-05	1.40371	0.225469	2.38753	8.57044e-12
	P12259	FA5_HUMAN	Coagulation factor V	1.88129	7.71847e-07	1.79231	0.00030426	2.05099	0.014528
	Q08380	LG3BP_HUMAN	Galectin-3-binding protein	2.26939	2.00029e-07	1.7496	0.0104579	4.49526	9.82052e-14
	O14498	ISLR_HUMAN	Immunoglobulin superfamily containing leucine-rich repeat protein	7.97783	2.20415e-08	7.27719	4.14323e-08	9.50271	1.36986e-08
	P01033	TIMP1_HUMAN	Metalloproteinase inhibitor 1	2.04629	2.5037e-11	1.78914	1.23201e-05	2.69088	5.50626e-08
	P07602	SAP_HUMAN	Prosaposin	1.31389	1	1.04191	1	2.32577	0.000282405
	Q92520	FAM3C_HUMAN	Protein FAM3C	1.40515	1	1.03369	1	3.50348	2.79957e-14
	Q99969	RARR2_HUMAN	Retinoic acid receptor responder protein 2	1.97682	1.11639e-09	1.63747	0.000103839	3.01986	9.9e-11
	Q8WXD2	SCG3_HUMAN	Secretogranin-3	1.38732	1	1.12916	1	2.24135	0.00439149
	P49908	SEPP1_HUMAN	Selenoprotein P	2.21045	3.14195e-14	1.82636	1.31499e-08	3.40332	1.36915e-25
	P62328	TYB4_HUMAN	Thymosin beta-4	6.56258	5.50791e-06	6.49109	1.00846e-05	6.6853	8.6858e-06
	P04275	VWF_HUMAN	von Willebrand factor (vWF)	1.90644	1	1.45256	1	3.97817	5.69682e-07

## Sheet: Table S6
Supplementary Table 6: Significantly differed proteins between acute RRD and chronic RRD, p-value < 0.05. Four proteins were present at higher level in the acute RRD eyes and 15 proteins in the RRD eyes with PVR, abundance ratio >2.
			Acute vs chronic
Entry	Entry name	Protein names	FC	p-Value
P06280	AGAL_HUMAN	Alpha-galactosidase A (EC 3.2.1.22)	2.81525	0.0268994
P20774	MIME_HUMAN	Mimecan (Osteoglycin)	2.51029	0.0343647
Q9Y333	LSM2_HUMAN	U6 snRNA-associated Sm-like protein LSm2	2.46183	0.019726
P12107	COBA1_HUMAN	Collagen alpha-1(XI) chain	2.34282	0.0110063
P04066	FUCO_HUMAN	Tissue alpha-L-fucosidase (EC 3.2.1.51)	1.95328	0.0477667
O94985	CSTN1_HUMAN	Calsyntenin-1 (Alcadein-alpha)	1.62813	0.0197971
Q13228	SBP1_HUMAN	Methanethiol oxidase (MTO) (EC 1.8.3.4)	1.50982	0.0360142
P12259	FA5_HUMAN	Coagulation factor V	0.727465	0.0322761
P51884	LUM_HUMAN	Lumican	0.714624	0.0312941
O75882	ATRN_HUMAN	Attractin	0.642973	0.0217113
P35908	K22E_HUMAN	Keratin, type II cytoskeletal 2 epidermal (Cytokeratin-2e)	0.569632	0.00453064
Q92973	TNPO1_HUMAN	Transportin-1 (Importin beta-2)	0.512166	0.0146821
P07225	PROS_HUMAN	Vitamin K-dependent protein S	0.507916	0.0108236
P68133	ACTS_HUMAN	Actin, alpha skeletal muscle (Alpha-actin-1)	0.505062	0.0447308
P16499	PDE6A_HUMAN	Rod cGMP-specific 3',5'-cyclic phosphodiesterase subunit alpha (GMP-PDE alpha) (EC 3.1.4.35)	0.493652	0.0255432
P07355	ANXA2_HUMAN	Annexin A2	0.469843	0.0441403
Q99829	CPNE1_HUMAN	Copine-1	0.468949	0.0404073
P02766	TTHY_HUMAN	Transthyretin (ATTR) (Prealbumin)	0.451119	0.0335046
P12814	ACTN1_HUMAN	Alpha-actinin-1	0.425815	0.029288
Q9NQ88	TIGAR_HUMAN	Fructose-2,6-bisphosphatase TIGAR (EC 3.1.3.46)	0.421586	0.0155503
P54136	SYRC_HUMAN	Arginine--tRNA ligase, cytoplasmic (EC 6.1.1.19)	0.410024	0.0324079
P31949	S10AB_HUMAN	Protein S100-A11	0.403546	0.0300362
Q14982	OPCM_HUMAN	Opioid-binding protein/cell adhesion molecule	0.388205	0.012455
Q9HCY8	S10AE_HUMAN	Protein S100-A14	0.363484	0.0174188
Q96MK3	FA20A_HUMAN	Pseudokinase FAM20A	0.330944	0.0136214
P62993	GRB2_HUMAN	Growth factor receptor-bound protein 2	0.297772	0.0292092
Q13835	PKP1_HUMAN	Plakophilin-1	0.289412	0.00865972
Q9UBE0	SAE1_HUMAN	SUMO-activating enzyme subunit 1	0.196007	0.0271015
P20618	PSB1_HUMAN	Proteasome subunit beta type-1 (EC 3.4.25.1)	0.177926	0.0251766

## Sheet: Table S7
Supplementary Table 7: Proteins whose abundance in the vitreous increased at least 1.5-fold (quad 3+4 vs quad 0+1) during RRD process (quad 0+1 < quad 2 < quad 3+4). Intensity is the average of all proteins in sample group.
			Intensity average
Accession	Entry name	Protein names	quadrant 0+1	quadrant 2	quadrant 3+4
P61604	CH10_HUMAN	10 kDa heat shock protein, mitochondrial (Hsp10)	32948.2	42193.2	97346.2
P31946	1433B_HUMAN	14-3-3 protein beta/alpha	67857.4	76693.4	141008
Q9UNM6	PSD13_HUMAN	26S proteasome non-ATPase regulatory subunit 13	332.919	428.116	1163.05
P42765	THIM_HUMAN	3-ketoacyl-CoA thiolase, mitochondrial (EC 2,3,1,16)	48900.4	81308.4	85275.1
P10809	CH60_HUMAN	60 kDa heat shock protein, mitochondrial (EC 5,6,1,7)	169081	173383	271960
P26373	RL13_HUMAN	60S ribosomal protein L13	21850.5	35733.8	43688.6
P08253	MMP2_HUMAN	72 kDa type IV collagenase (EC 3,4,24,24)	562876	565629	1.03723e+06
Q9BTT0	AN32E_HUMAN	Acidic leucine-rich nuclear phosphoprotein 32 family member E	31971.8	40234	48952.3
P35318	ADML_HUMAN	ADM	104520	118892	327889
P01009	A1AT_HUMAN	Alpha-1-antitrypsin (Serpin A1)	1.74612e+07	2.30859e+07	3.75139e+07
O43707	ACTN4_HUMAN	Alpha-actinin-4	25619.5	32711.9	46297.4
O75947	ATP5H_HUMAN	ATP synthase subunit d, mitochondrial	66554.8	68287.5	102153
Q5VW32	BROX_HUMAN	BRO1 domain-containing protein BROX	67307.5	69483.3	119232
O75339	CILP1_HUMAN	Cartilage intermediate layer protein 1	45391.1	83649.3	109020
P02452	CO1A1_HUMAN	Collagen alpha-1(I) chain	51612.5	61986.6	129180
P0C0L5	CO4B_HUMAN	Complement C4-B	481364	539820	877722
O43169	CYB5B_HUMAN	Cytochrome b5 type B	38815.3	53618.8	99911.8
P0C869	PA24B_HUMAN	Cytosolic phospholipase A2 beta(EC 3,1,1,4)	41210.1	49245.2	72328.1
Q9BTZ2	DHRS4_HUMAN	Dehydrogenase/reductase SDR family member 4 (EC 1,1,1,184)	54298.9	78807.2	7.61086e+06
O00115	DNS2A_HUMAN	Deoxyribonuclease-2-alpha (EC 3,1,22,1)	73530.5	90395.7	130533
Q07507	DERM_HUMAN	Dermatopontin	44594.1	48776.3	67147.8
P15924	DESP_HUMAN	Desmoplakin	1.14119e+06	1.24584e+06	2.7421e+06
O00273	DFFA_HUMAN	DNA fragmentation factor subunit alpha	10040.1	12320.9	26703.2
O00429	DNM1L_HUMAN	Dynamin-1-like protein (EC 3,6,5,5)	83198.6	91584.4	170571
Q96HE7	ERO1A_HUMAN	ERO1-like protein alpha	24406.3	26072.3	41603.5
Q9BYJ0	FGFP2_HUMAN	Fibroblast growth factor-binding protein 2	179677	203624	272780
Q06828	FMOD_HUMAN	Fibromodulin	10333.1	11124.7	15779.6
O75636	FCN3_HUMAN	Ficolin-3	12335.2	14830.2	34719
Q14103	HNRPD_HUMAN	Heterogeneous nuclear ribonucleoprotein D0	36490.4	56062.8	92709.2
Q9BTM1	H2AJ_HUMAN	Histone H2A,J	385265	473474	974741
Q99880	H2B1L_HUMAN	Histone H2B type 1-L	374932	506152	703436
Q71DI3	H32_HUMAN	Histone H3,2	155243	210525	1.02475e+06
P62805	H4_HUMAN	Histone H4	441217	598999	681095
Q16576	RBBP7_HUMAN	Histone-binding protein RBBP7	1.1318e+06	1.41891e+06	1.83266e+06
Q96S86	HPLN3_HUMAN	Hyaluronan and proteoglycan link protein 3	43102.9	103638	149561
Q16775	GLO2_HUMAN	Hydroxyacylglutathione hydrolase, mitochondrial (EC 3,1,2,6)	37794.9	45741.4	61252.1
Q06033	ITIH3_HUMAN	Inter-alpha-trypsin inhibitor heavy chain H3	266704	279209	419201
P19013	K2C4_HUMAN	Keratin, type II cytoskeletal 4	48612.8	67376.9	164571
P33176	KINH_HUMAN	Kinesin-1 heavy chain	26071.6	29056.3	43435.8
Q96KG7	MEG10_HUMAN	Multiple epidermal growth factor-like domains protein 10	119114	139273	181609
Q9H1U4	MEGF9_HUMAN	Multiple epidermal growth factor-like domains protein 9	39737.4	42422	106220
Q9NY97	B3GN2_HUMAN	N-acetyllactosaminide beta-1,3-N-acetylglucosaminyltransferase 2 (EC 2,4,1,149)	23242.7	34578.7	55064.9
Q09666	AHNK_HUMAN	Neuroblast differentiation-associated protein AHNAK	39011	44414.2	121758
P43490	NAMPT_HUMAN	Nicotinamide phosphoribosyltransferase (EC 2,4,2,12)	32879.1	34183.6	55829.8
P15863	PAX1_HUMAN	Paired box protein Pax-1	175240	374202	1.21032e+06
P13796	PLSL_HUMAN	Plastin-2	379440	422389	592188
Q10471	GALT2_HUMAN	Polypeptide N-acetylgalactosaminyltransferase 2 (EC 2,4,1,41)	57138.1	65603.2	91992.2
Q07954	LRP1_HUMAN	Prolow-density lipoprotein receptor-related protein 1	992764	1.22746e+06	1.49871e+06
Q15185	TEBP_HUMAN	Prostaglandin E synthase 3 (EC 5,3,99,3)	80310.6	157108	159256
P28070	PSB4_HUMAN	Proteasome subunit beta type-4 (EC 3,4,25,1)	127177	156078	329701
P31949	S10AB_HUMAN	Protein S100-A11	165208	247780	281439
P22061	PIMT_HUMAN	Protein-L-isoaspartate(D-aspartate) O-methyltransferase (PIMT) (EC 2,1,1,77)	49832.7	49856.1	120616
P62834	RAP1A_HUMAN	Ras-related protein Rap-1A	64792.7	94556.3	105246
P52566	GDIR2_HUMAN	Rho GDP-dissociation inhibitor 2	40023.9	44289.6	61363.5
Q86VB7	C163A_HUMAN	Scavenger receptor cysteine-rich type 1 protein M130	154048	178348	270903
Q96HF1	SFRP2_HUMAN	Secreted frizzled-related protein 2	202446	315774	336036
P50454	SERPH_HUMAN	Serpin H1	20496.3	28886.5	61258.8
Q8IWY4	SCUB1_HUMAN	Signal peptide, CUB and EGF-like domain-containing protein 1	44813.6	46372.6	69370.1
O94991	SLIK5_HUMAN	SLIT and NTRK-like protein 5	10127.9	17040.3	28510
Q9Y490	TLN1_HUMAN	Talin-1	94697.7	119189	146557
P19971	TYPH_HUMAN	Thymidine phosphorylase (TP) (EC 2,4,2,4)	79451.4	82281.8	126995
P43307	SSRA_HUMAN	Translocon-associated protein subunit alpha	54783.2	59530.5	104272
P49755	TMEDA_HUMAN	Transmembrane emp24 domain-containing protein 10	21222.7	61024.1	263000
P02766	TTHY_HUMAN	Transthyretin (ATTR) (Prealbumin)	3.56371e+07	3.7475e+07	5.88928e+07
Q96FW1	OTUB1_HUMAN	Ubiquitin thioesterase OTUB1 (EC 3,4,19,12)	47467.4	60343.9	79657.1
P08670	VIME_HUMAN	Vimentin	1.89776e+06	2.50898e+06	4.36115e+06
